# Supplementary material for: Regulating charge transfer of copper(i) coordination compounds via conformation engineering for highly efficient radioluminescence and 3D X-ray imaging
Source: Chem Sci. 2025 Oct 22;16(47):22690–700. doi: 10.1039/d5sc06329a (PMC12571119; doi:10.1039/d5sc06329a)
Supplement: SC-016-D5SC06329A-s003 [file SC-016-D5SC06329A-s003.cif]

# Supplementary Information (SI) for Chemical Science.
# This journal is © The Royal Society of Chemistry 2025

####################################################################### 
# 
# This file contains crystal structure data downloaded from the 
# Cambridge Structural Database (CSD) hosted by the Cambridge 
# Crystallographic Data Centre (CCDC).
# 
# Full information about CCDC data access policies and citation 
# guidelines are available at http://www.ccdc.cam.ac.uk/access/V1 
# 
# Audit and citation data items may have been added by the CCDC. 
# Please retain this information to preserve the provenance of 
# this file and to allow appropriate attribution of the data. 
# 
#######################################################################

data_11111_a
_database_code_depnum_ccdc_archive 'CCDC 2391040'
loop_
_audit_author_name
_audit_author_address
'Yongkang  Zhu'
;Nanjing University of Posts and Telecommunications
China
;
_audit_update_record             
;
2024-10-15 deposited with the CCDC.	2025-10-22 downloaded from the CCDC.
;
_audit_creation_date             2024-06-07
_audit_creation_method           
;
Olex2 1.5
(compiled 2022.04.07 svn.rca3783a0 for OlexSys, GUI svn.r6498)
;
_shelx_SHELXL_version_number     2018/3
_chemical_name_common            ?
_chemical_name_systematic        ?
_chemical_formula_moiety         'C44 H36 Cu2 I2 N4 O4'
_chemical_formula_sum            'C44 H36 Cu2 I2 N4 O4'
_chemical_formula_weight         1065.65
_chemical_melting_point          ?
loop_
_atom_type_symbol
_atom_type_description
_atom_type_scat_dispersion_real
_atom_type_scat_dispersion_imag
_atom_type_scat_source
C C 0.0033 0.0016 'International Tables Vol C Tables 4.2.6.8 and 6.1.1.4'
H H 0.0000 0.0000 'International Tables Vol C Tables 4.2.6.8 and 6.1.1.4'
Cu Cu 0.3201 1.2651 'International Tables Vol C Tables 4.2.6.8 and 6.1.1.4'
I I -0.4742 1.8119 'International Tables Vol C Tables 4.2.6.8 and 6.1.1.4'
N N 0.0061 0.0033 'International Tables Vol C Tables 4.2.6.8 and 6.1.1.4'
O O 0.0106 0.0060 'International Tables Vol C Tables 4.2.6.8 and 6.1.1.4'

_shelx_space_group_comment       
;
The symmetry employed for this shelxl refinement is uniquely defined
by the following loop, which should always be used as a source of
symmetry information in preference to the above space-group names.
They are only intended as comments.
;
_space_group_crystal_system      monoclinic
_space_group_IT_number           14
_space_group_name_H-M_alt        'P 1 21/n 1'
_space_group_name_Hall           '-P 2yn'
loop_
_space_group_symop_operation_xyz
'x, y, z'
'-x+1/2, y+1/2, -z+1/2'
'-x, -y, -z'
'x-1/2, -y-1/2, z-1/2'

_cell_length_a                   8.804(2)
_cell_length_b                   18.111(4)
_cell_length_c                   13.654(3)
_cell_angle_alpha                90
_cell_angle_beta                 105.923(6)
_cell_angle_gamma                90
_cell_volume                     2093.5(8)
_cell_formula_units_Z            2
_cell_measurement_reflns_used    7204
_cell_measurement_temperature    293.77
_cell_measurement_theta_max      25.09
_cell_measurement_theta_min      2.25
_shelx_estimated_absorpt_T_max   0.672
_shelx_estimated_absorpt_T_min   0.631
_exptl_absorpt_coefficient_mu    2.537
_exptl_absorpt_correction_T_max  0.7452
_exptl_absorpt_correction_T_min  0.5786
_exptl_absorpt_correction_type   none
_exptl_absorpt_process_details   
;
SADABS-2016/2 (Bruker,2016/2) was used for absorption correction.
wR2(int) was 0.0837 before and 0.0513 after correction.
The Ratio of minimum to maximum transmission is 0.7764.
The \l/2 correction factor is Not present.
;
_exptl_absorpt_special_details   ?
_exptl_crystal_colour            'clear light colourless'
_exptl_crystal_colour_lustre     clear
_exptl_crystal_colour_modifier   light
_exptl_crystal_colour_primary    colourless
_exptl_crystal_density_diffrn    1.690
_exptl_crystal_density_meas      ?
_exptl_crystal_density_method    ?
_exptl_crystal_description       block
_exptl_crystal_F_000             1048
_exptl_crystal_size_max          0.2
_exptl_crystal_size_mid          0.18
_exptl_crystal_size_min          0.17
_exptl_transmission_factor_max   ?
_exptl_transmission_factor_min   ?
_diffrn_reflns_av_R_equivalents  0.0326
_diffrn_reflns_av_unetI/netI     0.0308
_diffrn_reflns_Laue_measured_fraction_full 0.991
_diffrn_reflns_Laue_measured_fraction_max 0.991
_diffrn_reflns_limit_h_max       10
_diffrn_reflns_limit_h_min       -8
_diffrn_reflns_limit_k_max       21
_diffrn_reflns_limit_k_min       -21
_diffrn_reflns_limit_l_max       16
_diffrn_reflns_limit_l_min       -16
_diffrn_reflns_number            13480
_diffrn_reflns_point_group_measured_fraction_full 0.991
_diffrn_reflns_point_group_measured_fraction_max 0.991
_diffrn_reflns_theta_full        25.122
_diffrn_reflns_theta_max         25.122
_diffrn_reflns_theta_min         2.479
_diffrn_ambient_temperature      293.77
_diffrn_detector_area_resol_mean ?
_diffrn_measured_fraction_theta_full 0.991
_diffrn_measured_fraction_theta_max 0.991
_diffrn_measurement_device_type  'Bruker APEX-II CCD'
_diffrn_measurement_method       '\f and \w scans'
_diffrn_radiation_type           MoK\a
_diffrn_radiation_wavelength     0.71073
_diffrn_source                   ?
_diffrn_source_current           30.0
_diffrn_source_power             1.5
_diffrn_source_voltage           50.0
_diffrn_standards_number         0
_reflns_Friedel_coverage         0.000
_reflns_Friedel_fraction_full    .
_reflns_Friedel_fraction_max     .
_reflns_number_gt                2965
_reflns_number_total             3710
_reflns_special_details          
;
 Reflections were merged by SHELXL according to the crystal
 class for the calculation of statistics and refinement.
 
 _reflns_Friedel_fraction is defined as the number of unique
 Friedel pairs measured divided by the number that would be
 possible theoretically, ignoring centric projections and
 systematic absences.
;
_reflns_threshold_expression     'I > 2\s(I)'
_computing_cell_refinement       'SAINT V8.38A (Bruker, 2018)'
_computing_data_collection       ?
_computing_data_reduction        'SAINT V8.38A (Bruker, 2018)'
_computing_molecular_graphics    'Olex2 1.5 (Dolomanov et al., 2009)'
_computing_publication_material  'Olex2 1.5 (Dolomanov et al., 2009)'
_computing_structure_refinement  'SHELXL 2018/3 (Sheldrick, 2015)'
_computing_structure_solution    'olex2.solve 1.5 (Bourhis et al., 2015)'
_refine_diff_density_max         0.393
_refine_diff_density_min         -0.482
_refine_diff_density_rms         0.070
_refine_ls_extinction_coef       0.0149(3)
_refine_ls_extinction_expression Fc^*^=kFc[1+0.001xFc^2^\l^3^/sin(2\q)]^-1/4^
_refine_ls_extinction_method     'SHELXL-2018/3 (Sheldrick 2018)'
_refine_ls_goodness_of_fit_ref   1.093
_refine_ls_hydrogen_treatment    constr
_refine_ls_matrix_type           full
_refine_ls_number_parameters     254
_refine_ls_number_reflns         3710
_refine_ls_number_restraints     0
_refine_ls_R_factor_all          0.0447
_refine_ls_R_factor_gt           0.0297
_refine_ls_restrained_S_all      1.093
_refine_ls_shift/su_max          0.001
_refine_ls_shift/su_mean         0.000
_refine_ls_structure_factor_coef Fsqd
_refine_ls_weighting_details     
'w=1/[\s^2^(Fo^2^)+(0.0066P)^2^+2.2904P] where P=(Fo^2^+2Fc^2^)/3'
_refine_ls_weighting_scheme      calc
_refine_ls_wR_factor_gt          0.0526
_refine_ls_wR_factor_ref         0.0579
_refine_special_details          ?
_olex2_refinement_description    
;
1. Fixed Uiso
 At 1.2 times of:
  All C(H) groups
2.a Aromatic/amide H refined with riding coordinates:
 C1(H1), C5(H5), C16(H16), C4(H4), C12(H12), C2(H2), C15(H15), C13(H13),
 C7(H7), C11(H11), C8(H8), C9(H9), C22(H22), C19(H19), C20(H20), C10(H10),
 C21(H21), C18(H18)
;
_atom_sites_solution_hydrogens   geom
_atom_sites_solution_primary     iterative
_atom_sites_solution_secondary   ?
loop_
_atom_site_label
_atom_site_type_symbol
_atom_site_fract_x
_atom_site_fract_y
_atom_site_fract_z
_atom_site_U_iso_or_equiv
_atom_site_adp_type
_atom_site_occupancy
_atom_site_site_symmetry_order
_atom_site_calc_flag
_atom_site_refinement_flags_posn
_atom_site_refinement_flags_adp
_atom_site_refinement_flags_occupancy
_atom_site_disorder_assembly
_atom_site_disorder_group
I1 I 1.17068(3) 0.40509(2) 0.51287(2) 0.05650(12) Uani 1 1 d . . . . .
Cu1 Cu 0.88754(6) 0.45112(3) 0.51446(3) 0.05014(15) Uani 1 1 d . . . . .
N1 N 0.8306(4) 0.42451(16) 0.6473(2) 0.0489(7) Uani 1 1 d . . . . .
O2 O 0.3855(3) 0.31287(15) 0.14869(18) 0.0657(8) Uani 1 1 d . . . . .
N2 N 0.7205(3) 0.40352(16) 0.3939(2) 0.0456(7) Uani 1 1 d . . . . .
O1 O 0.7415(3) 0.41070(16) 0.92914(19) 0.0663(8) Uani 1 1 d . . . . .
C1 C 0.7005(4) 0.4524(2) 0.6665(3) 0.0528(9) Uani 1 1 d . . . . .
H1 H 0.628422 0.477030 0.614073 0.063 Uiso 1 1 calc R U . . .
C5 C 0.9299(4) 0.3885(2) 0.7236(3) 0.0493(9) Uani 1 1 d . . . . .
H5 H 1.019518 0.367498 0.711575 0.059 Uiso 1 1 calc R U . . .
C14 C 0.4995(4) 0.34489(19) 0.2262(3) 0.0461(9) Uani 1 1 d . . . . .
C16 C 0.7370(4) 0.4087(2) 0.2999(3) 0.0509(9) Uani 1 1 d . . . . .
H16 H 0.825680 0.432905 0.291553 0.061 Uiso 1 1 calc R U . . .
C4 C 0.9084(4) 0.3804(2) 0.8193(3) 0.0482(9) Uani 1 1 d . . . . .
H4 H 0.981528 0.354932 0.870237 0.058 Uiso 1 1 calc R U . . .
C12 C 0.5917(5) 0.3682(2) 0.4029(3) 0.0529(10) Uani 1 1 d . . . . .
H12 H 0.578008 0.363104 0.467738 0.064 Uiso 1 1 calc R U . . .
C3 C 0.7754(4) 0.41110(19) 0.8375(3) 0.0459(8) Uani 1 1 d . . . . .
C2 C 0.6674(4) 0.4469(2) 0.7584(3) 0.0516(9) Uani 1 1 d . . . . .
H2 H 0.574771 0.466600 0.767738 0.062 Uiso 1 1 calc R U . . .
C15 C 0.6312(4) 0.3804(2) 0.2146(3) 0.0495(9) Uani 1 1 d . . . . .
H15 H 0.648502 0.385235 0.150655 0.059 Uiso 1 1 calc R U . . .
C6 C 0.8458(4) 0.3750(2) 1.0123(3) 0.0506(9) Uani 1 1 d . . . . .
C17 C 0.3770(4) 0.3309(2) 0.0481(3) 0.0480(9) Uani 1 1 d . . . . .
C13 C 0.4786(4) 0.3389(2) 0.3224(3) 0.0564(10) Uani 1 1 d . . . . .
H13 H 0.389976 0.315555 0.332366 0.068 Uiso 1 1 calc R U . . .
C7 C 0.8370(5) 0.3001(2) 1.0240(3) 0.0588(10) Uani 1 1 d . . . . .
H7 H 0.767725 0.271820 0.974568 0.071 Uiso 1 1 calc R U . . .
C11 C 0.9468(5) 0.4183(2) 1.0849(3) 0.0626(11) Uani 1 1 d . . . . .
H11 H 0.951474 0.469072 1.076085 0.075 Uiso 1 1 calc R U . . .
C8 C 0.9324(5) 0.2675(2) 1.1100(3) 0.0683(12) Uani 1 1 d . . . . .
H8 H 0.928270 0.216676 1.118567 0.082 Uiso 1 1 calc R U . . .
C9 C 1.0332(5) 0.3094(3) 1.1829(3) 0.0726(13) Uani 1 1 d . . . . .
H9 H 1.096926 0.287075 1.241063 0.087 Uiso 1 1 calc R U . . .
C22 C 0.3508(5) 0.4015(2) 0.0121(3) 0.0606(11) Uani 1 1 d . . . . .
H22 H 0.343027 0.440034 0.055448 0.073 Uiso 1 1 calc R U . . .
C19 C 0.3668(6) 0.2875(3) -0.1166(4) 0.0782(14) Uani 1 1 d . . . . .
H19 H 0.370736 0.248485 -0.160167 0.094 Uiso 1 1 calc R U . . .
C20 C 0.3441(5) 0.3573(3) -0.1540(3) 0.0748(14) Uani 1 1 d . . . . .
H20 H 0.334079 0.366202 -0.222522 0.090 Uiso 1 1 calc R U . . .
C10 C 1.0405(5) 0.3845(3) 1.1705(3) 0.0735(13) Uani 1 1 d . . . . .
H10 H 1.109229 0.412751 1.220382 0.088 Uiso 1 1 calc R U . . .
C21 C 0.3359(5) 0.4146(3) -0.0897(3) 0.0714(12) Uani 1 1 d . . . . .
H21 H 0.320371 0.462552 -0.114904 0.086 Uiso 1 1 calc R U . . .
C18 C 0.3841(5) 0.2739(2) -0.0155(3) 0.0637(11) Uani 1 1 d . . . . .
H18 H 0.400475 0.225919 0.009618 0.076 Uiso 1 1 calc R U . . .

loop_
_atom_site_aniso_label
_atom_site_aniso_U_11
_atom_site_aniso_U_22
_atom_site_aniso_U_33
_atom_site_aniso_U_23
_atom_site_aniso_U_13
_atom_site_aniso_U_12
I1 0.05342(18) 0.04723(16) 0.07108(19) 0.00790(13) 0.02082(13) 0.00946(12)
Cu1 0.0540(3) 0.0567(3) 0.0381(2) 0.0012(2) 0.0098(2) -0.0008(2)
N1 0.0482(19) 0.0593(19) 0.0386(16) 0.0029(14) 0.0111(14) 0.0040(15)
O2 0.0644(18) 0.0832(19) 0.0439(15) -0.0029(14) 0.0056(13) -0.0294(15)
N2 0.0470(18) 0.0529(17) 0.0376(15) -0.0009(14) 0.0130(13) -0.0041(15)
O1 0.0696(19) 0.090(2) 0.0489(15) 0.0063(15) 0.0318(14) 0.0173(16)
C1 0.047(2) 0.057(2) 0.051(2) 0.0043(18) 0.0084(18) 0.0083(18)
C5 0.046(2) 0.063(2) 0.042(2) 0.0022(17) 0.0171(17) 0.0094(18)
C14 0.044(2) 0.049(2) 0.0427(19) -0.0033(16) 0.0074(17) -0.0054(17)
C16 0.045(2) 0.066(2) 0.044(2) -0.0021(19) 0.0159(17) -0.0105(19)
C4 0.047(2) 0.057(2) 0.0413(19) 0.0042(17) 0.0119(17) 0.0030(17)
C12 0.058(3) 0.066(2) 0.0364(19) 0.0046(18) 0.0168(18) -0.007(2)
C3 0.049(2) 0.050(2) 0.0432(19) -0.0040(17) 0.0217(17) -0.0070(17)
C2 0.043(2) 0.058(2) 0.057(2) 0.0007(19) 0.0206(19) 0.0054(18)
C15 0.048(2) 0.067(2) 0.0361(18) -0.0049(17) 0.0155(17) -0.0078(18)
C6 0.054(2) 0.065(2) 0.040(2) -0.0006(18) 0.0257(19) -0.0021(19)
C17 0.040(2) 0.059(2) 0.042(2) -0.0082(18) 0.0054(16) -0.0069(17)
C13 0.047(2) 0.077(3) 0.046(2) 0.0038(19) 0.0149(18) -0.018(2)
C7 0.067(3) 0.062(3) 0.051(2) -0.012(2) 0.021(2) -0.018(2)
C11 0.067(3) 0.063(3) 0.068(3) -0.009(2) 0.036(2) -0.020(2)
C8 0.076(3) 0.066(3) 0.065(3) 0.006(2) 0.023(2) -0.016(2)
C9 0.057(3) 0.105(4) 0.055(3) 0.015(3) 0.013(2) -0.016(3)
C22 0.066(3) 0.053(2) 0.062(3) -0.009(2) 0.017(2) 0.005(2)
C19 0.083(4) 0.087(4) 0.069(3) -0.035(3) 0.027(3) -0.018(3)
C20 0.055(3) 0.123(4) 0.044(2) -0.005(3) 0.008(2) -0.019(3)
C10 0.064(3) 0.098(4) 0.060(3) -0.021(3) 0.020(2) -0.035(3)
C21 0.062(3) 0.078(3) 0.071(3) 0.022(3) 0.012(2) 0.006(2)
C18 0.064(3) 0.054(2) 0.068(3) -0.014(2) 0.010(2) -0.007(2)

_geom_special_details            
;
 All esds (except the esd in the dihedral angle between two l.s. planes)
 are estimated using the full covariance matrix.  The cell esds are taken
 into account individually in the estimation of esds in distances, angles
 and torsion angles; correlations between esds in cell parameters are only
 used when they are defined by crystal symmetry.  An approximate (isotropic)
 treatment of cell esds is used for estimating esds involving l.s. planes.
;
loop_
_geom_bond_atom_site_label_1
_geom_bond_atom_site_label_2
_geom_bond_distance
_geom_bond_site_symmetry_2
_geom_bond_publ_flag
I1 Cu1 2.6342(8) . ?
I1 Cu1 2.6606(7) 3_766 ?
Cu1 Cu1 2.7641(10) 3_766 ?
Cu1 N1 2.067(3) . ?
Cu1 N2 2.070(3) . ?
N1 C1 1.341(5) . ?
N1 C5 1.333(4) . ?
O2 C14 1.371(4) . ?
O2 C17 1.394(4) . ?
N2 C16 1.334(4) . ?
N2 C12 1.337(4) . ?
O1 C3 1.364(4) . ?
O1 C6 1.406(4) . ?
C1 H1 0.9300 . ?
C1 C2 1.368(5) . ?
C5 H5 0.9300 . ?
C5 C4 1.379(5) . ?
C14 C15 1.373(5) . ?
C14 C13 1.379(5) . ?
C16 H16 0.9300 . ?
C16 C15 1.375(5) . ?
C4 H4 0.9300 . ?
C4 C3 1.378(5) . ?
C12 H12 0.9300 . ?
C12 C13 1.372(5) . ?
C3 C2 1.388(5) . ?
C2 H2 0.9300 . ?
C15 H15 0.9300 . ?
C6 C7 1.371(5) . ?
C6 C11 1.380(5) . ?
C17 C22 1.367(5) . ?
C17 C18 1.361(5) . ?
C13 H13 0.9300 . ?
C7 H7 0.9300 . ?
C7 C8 1.375(5) . ?
C11 H11 0.9300 . ?
C11 C10 1.376(6) . ?
C8 H8 0.9300 . ?
C8 C9 1.368(6) . ?
C9 H9 0.9300 . ?
C9 C10 1.374(6) . ?
C22 H22 0.9300 . ?
C22 C21 1.380(6) . ?
C19 H19 0.9300 . ?
C19 C20 1.357(6) . ?
C19 C18 1.370(6) . ?
C20 H20 0.9300 . ?
C20 C21 1.375(6) . ?
C10 H10 0.9300 . ?
C21 H21 0.9300 . ?
C18 H18 0.9300 . ?

loop_
_geom_angle_atom_site_label_1
_geom_angle_atom_site_label_2
_geom_angle_atom_site_label_3
_geom_angle
_geom_angle_site_symmetry_1
_geom_angle_site_symmetry_3
_geom_angle_publ_flag
Cu1 I1 Cu1 62.936(18) . 3_766 ?
I1 Cu1 I1 117.063(18) . 3_766 ?
I1 Cu1 Cu1 58.06(2) 3_766 3_766 ?
I1 Cu1 Cu1 59.00(2) . 3_766 ?
N1 Cu1 I1 105.52(8) . 3_766 ?
N1 Cu1 I1 113.04(9) . . ?
N1 Cu1 Cu1 129.08(9) . 3_766 ?
N1 Cu1 N2 108.07(12) . . ?
N2 Cu1 I1 109.20(8) . . ?
N2 Cu1 I1 103.21(8) . 3_766 ?
N2 Cu1 Cu1 122.24(8) . 3_766 ?
C1 N1 Cu1 120.6(2) . . ?
C5 N1 Cu1 122.3(2) . . ?
C5 N1 C1 116.4(3) . . ?
C14 O2 C17 119.4(3) . . ?
C16 N2 Cu1 119.7(2) . . ?
C16 N2 C12 116.1(3) . . ?
C12 N2 Cu1 124.2(2) . . ?
C3 O1 C6 119.0(3) . . ?
N1 C1 H1 118.0 . . ?
N1 C1 C2 124.1(3) . . ?
C2 C1 H1 118.0 . . ?
N1 C5 H5 117.9 . . ?
N1 C5 C4 124.2(3) . . ?
C4 C5 H5 117.9 . . ?
O2 C14 C15 124.9(3) . . ?
O2 C14 C13 116.2(3) . . ?
C15 C14 C13 119.0(3) . . ?
N2 C16 H16 117.9 . . ?
N2 C16 C15 124.2(3) . . ?
C15 C16 H16 117.9 . . ?
C5 C4 H4 120.9 . . ?
C3 C4 C5 118.2(3) . . ?
C3 C4 H4 120.9 . . ?
N2 C12 H12 118.0 . . ?
N2 C12 C13 124.0(3) . . ?
C13 C12 H12 118.0 . . ?
O1 C3 C4 125.0(3) . . ?
O1 C3 C2 116.1(3) . . ?
C4 C3 C2 118.9(3) . . ?
C1 C2 C3 118.3(3) . . ?
C1 C2 H2 120.8 . . ?
C3 C2 H2 120.8 . . ?
C14 C15 C16 118.2(3) . . ?
C14 C15 H15 120.9 . . ?
C16 C15 H15 120.9 . . ?
C7 C6 O1 120.3(3) . . ?
C7 C6 C11 121.6(4) . . ?
C11 C6 O1 118.0(4) . . ?
C22 C17 O2 122.1(3) . . ?
C18 C17 O2 116.9(4) . . ?
C18 C17 C22 120.9(4) . . ?
C14 C13 H13 120.8 . . ?
C12 C13 C14 118.4(3) . . ?
C12 C13 H13 120.8 . . ?
C6 C7 H7 120.5 . . ?
C6 C7 C8 119.0(4) . . ?
C8 C7 H7 120.5 . . ?
C6 C11 H11 120.8 . . ?
C10 C11 C6 118.5(4) . . ?
C10 C11 H11 120.8 . . ?
C7 C8 H8 119.8 . . ?
C9 C8 C7 120.3(4) . . ?
C9 C8 H8 119.8 . . ?
C8 C9 H9 119.9 . . ?
C8 C9 C10 120.2(4) . . ?
C10 C9 H9 119.9 . . ?
C17 C22 H22 120.5 . . ?
C17 C22 C21 118.9(4) . . ?
C21 C22 H22 120.5 . . ?
C20 C19 H19 119.6 . . ?
C20 C19 C18 120.7(4) . . ?
C18 C19 H19 119.6 . . ?
C19 C20 H20 120.3 . . ?
C19 C20 C21 119.5(4) . . ?
C21 C20 H20 120.3 . . ?
C11 C10 H10 119.8 . . ?
C9 C10 C11 120.5(4) . . ?
C9 C10 H10 119.8 . . ?
C22 C21 H21 119.8 . . ?
C20 C21 C22 120.4(4) . . ?
C20 C21 H21 119.8 . . ?
C17 C18 C19 119.6(4) . . ?
C17 C18 H18 120.2 . . ?
C19 C18 H18 120.2 . . ?

loop_
_geom_torsion_atom_site_label_1
_geom_torsion_atom_site_label_2
_geom_torsion_atom_site_label_3
_geom_torsion_atom_site_label_4
_geom_torsion
_geom_torsion_site_symmetry_1
_geom_torsion_site_symmetry_2
_geom_torsion_site_symmetry_3
_geom_torsion_site_symmetry_4
_geom_torsion_publ_flag
Cu1 N1 C1 C2 -169.5(3) . . . . ?
Cu1 N1 C5 C4 168.7(3) . . . . ?
Cu1 N2 C16 C15 -178.6(3) . . . . ?
Cu1 N2 C12 C13 177.7(3) . . . . ?
N1 C1 C2 C3 0.9(6) . . . . ?
N1 C5 C4 C3 0.3(6) . . . . ?
O2 C14 C15 C16 -178.8(3) . . . . ?
O2 C14 C13 C12 178.2(3) . . . . ?
O2 C17 C22 C21 -176.8(4) . . . . ?
O2 C17 C18 C19 176.1(4) . . . . ?
N2 C16 C15 C14 0.4(6) . . . . ?
N2 C12 C13 C14 1.2(6) . . . . ?
O1 C3 C2 C1 176.4(3) . . . . ?
O1 C6 C7 C8 -175.1(4) . . . . ?
O1 C6 C11 C10 174.9(3) . . . . ?
C1 N1 C5 C4 -1.7(5) . . . . ?
C5 N1 C1 C2 1.1(6) . . . . ?
C5 C4 C3 O1 -176.8(3) . . . . ?
C5 C4 C3 C2 1.7(5) . . . . ?
C14 O2 C17 C22 -60.5(5) . . . . ?
C14 O2 C17 C18 124.4(4) . . . . ?
C16 N2 C12 C13 -0.9(6) . . . . ?
C4 C3 C2 C1 -2.3(5) . . . . ?
C12 N2 C16 C15 0.1(6) . . . . ?
C3 O1 C6 C7 -82.5(4) . . . . ?
C3 O1 C6 C11 102.6(4) . . . . ?
C15 C14 C13 C12 -0.6(6) . . . . ?
C6 O1 C3 C4 -1.8(5) . . . . ?
C6 O1 C3 C2 179.7(3) . . . . ?
C6 C7 C8 C9 0.6(6) . . . . ?
C6 C11 C10 C9 0.1(6) . . . . ?
C17 O2 C14 C15 -16.3(5) . . . . ?
C17 O2 C14 C13 165.0(3) . . . . ?
C17 C22 C21 C20 1.4(6) . . . . ?
C13 C14 C15 C16 -0.1(6) . . . . ?
C7 C6 C11 C10 0.1(6) . . . . ?
C7 C8 C9 C10 -0.3(7) . . . . ?
C11 C6 C7 C8 -0.5(6) . . . . ?
C8 C9 C10 C11 0.0(7) . . . . ?
C22 C17 C18 C19 0.9(6) . . . . ?
C19 C20 C21 C22 0.0(7) . . . . ?
C20 C19 C18 C17 0.5(7) . . . . ?
C18 C17 C22 C21 -1.9(6) . . . . ?
C18 C19 C20 C21 -1.0(7) . . . . ?

_shelx_res_file                  
;
TITL 11111_a.res in P2(1)/n
    11111_a.res
    created by SHELXL-2018/3 at 11:01:22 on 07-Jun-2024
REM Old TITL 11111 in P2(1)/n
REM SHELXT solution in P2(1)/n
REM R1 0.200, Rweak 0.012, Alpha 0.036, Orientation as input
REM Formula found by SHELXT: C22 Br2 N4
CELL 0.71073 8.8038 18.1109 13.654 90 105.923 90
ZERR 2 0.002 0.0035 0.0029 0 0.006 0
LATT 1
SYMM 0.5-X,0.5+Y,0.5-Z
SFAC C H Cu I N O
UNIT 88 72 4 4 8 8

L.S. 10
PLAN  10
SIZE 0.18 0.2 0.17
TEMP 20.62
CONF
LIST 4
MORE -1
BOND $H
fmap 2
acta
OMIT 4 0 4
OMIT -8 13 5
OMIT 0 0 2
REM <olex2.extras>
REM <HklSrc "%.\\11111_a.hkl">
REM </olex2.extras>

WGHT    0.006600    2.290400
EXTI    0.014883
FVAR       0.44113
I1    4    1.170683    0.405087    0.512873    11.00000    0.05342    0.04723 =
         0.07108    0.00790    0.02082    0.00946
CU1   3    0.887537    0.451124    0.514459    11.00000    0.05396    0.05670 =
         0.03809    0.00120    0.00982   -0.00077
N1    5    0.830553    0.424511    0.647309    11.00000    0.04817    0.05928 =
         0.03864    0.00290    0.01110    0.00404
O2    6    0.385494    0.312872    0.148689    11.00000    0.06437    0.08318 =
         0.04391   -0.00292    0.00556   -0.02942
N2    5    0.720532    0.403523    0.393913    11.00000    0.04702    0.05290 =
         0.03764   -0.00093    0.01298   -0.00413
O1    6    0.741500    0.410705    0.929139    11.00000    0.06959    0.08952 =
         0.04895    0.00629    0.03179    0.01734
C1    1    0.700515    0.452406    0.666504    11.00000    0.04718    0.05744 =
         0.05073    0.00429    0.00840    0.00831
AFIX  43
H1    2    0.628422    0.477030    0.614073    11.00000   -1.20000
AFIX   0
C5    1    0.929944    0.388496    0.723639    11.00000    0.04626    0.06262 =
         0.04209    0.00223    0.01713    0.00941
AFIX  43
H5    2    1.019518    0.367498    0.711575    11.00000   -1.20000
AFIX   0
C14   1    0.499495    0.344894    0.226187    11.00000    0.04389    0.04918 =
         0.04271   -0.00330    0.00738   -0.00538
C16   1    0.736966    0.408654    0.299918    11.00000    0.04509    0.06610 =
         0.04373   -0.00213    0.01591   -0.01046
AFIX  43
H16   2    0.825680    0.432905    0.291553    11.00000   -1.20000
AFIX   0
C4    1    0.908382    0.380399    0.819335    11.00000    0.04652    0.05662 =
         0.04134    0.00422    0.01195    0.00304
AFIX  43
H4    2    0.981528    0.354932    0.870237    11.00000   -1.20000
AFIX   0
C12   1    0.591739    0.368162    0.402923    11.00000    0.05818    0.06640 =
         0.03643    0.00455    0.01675   -0.00710
AFIX  43
H12   2    0.578008    0.363104    0.467738    11.00000   -1.20000
AFIX   0
C3    1    0.775403    0.411098    0.837473    11.00000    0.04944    0.05029 =
         0.04318   -0.00400    0.02167   -0.00704
C2    1    0.667361    0.446879    0.758444    11.00000    0.04344    0.05813 =
         0.05718    0.00070    0.02061    0.00537
AFIX  43
H2    2    0.574771    0.466600    0.767738    11.00000   -1.20000
AFIX   0
C15   1    0.631230    0.380408    0.214559    11.00000    0.04771    0.06702 =
         0.03614   -0.00486    0.01552   -0.00779
AFIX  43
H15   2    0.648502    0.385235    0.150655    11.00000   -1.20000
AFIX   0
C6    1    0.845762    0.375040    1.012254    11.00000    0.05416    0.06533 =
         0.03995   -0.00064    0.02568   -0.00214
C17   1    0.377013    0.330856    0.048095    11.00000    0.03990    0.05912 =
         0.04150   -0.00816    0.00541   -0.00694
C13   1    0.478630    0.338893    0.322371    11.00000    0.04689    0.07706 =
         0.04640    0.00383    0.01490   -0.01811
AFIX  43
H13   2    0.389976    0.315555    0.332366    11.00000   -1.20000
AFIX   0
C7    1    0.837041    0.300140    1.023991    11.00000    0.06656    0.06155 =
         0.05113   -0.01217    0.02091   -0.01777
AFIX  43
H7    2    0.767725    0.271820    0.974568    11.00000   -1.20000
AFIX   0
C11   1    0.946802    0.418281    1.084856    11.00000    0.06688    0.06321 =
         0.06831   -0.00909    0.03646   -0.02031
AFIX  43
H11   2    0.951474    0.469072    1.076085    11.00000   -1.20000
AFIX   0
C8    1    0.932358    0.267508    1.109969    11.00000    0.07613    0.06599 =
         0.06498    0.00648    0.02304   -0.01562
AFIX  43
H8    2    0.928270    0.216676    1.118567    11.00000   -1.20000
AFIX   0
C9    1    1.033171    0.309446    1.182923    11.00000    0.05657    0.10481 =
         0.05518    0.01468    0.01307   -0.01554
AFIX  43
H9    2    1.096926    0.287075    1.241063    11.00000   -1.20000
AFIX   0
C22   1    0.350768    0.401478    0.012086    11.00000    0.06583    0.05296 =
         0.06248   -0.00928    0.01665    0.00516
AFIX  43
H22   2    0.343027    0.440034    0.055448    11.00000   -1.20000
AFIX   0
C19   1    0.366815    0.287483   -0.116617    11.00000    0.08272    0.08701 =
         0.06892   -0.03509    0.02748   -0.01800
AFIX  43
H19   2    0.370736    0.248485   -0.160167    11.00000   -1.20000
AFIX   0
C20   1    0.344080    0.357261   -0.153969    11.00000    0.05455    0.12252 =
         0.04396   -0.00478    0.00762   -0.01947
AFIX  43
H20   2    0.334079    0.366202   -0.222522    11.00000   -1.20000
AFIX   0
C10   1    1.040471    0.384542    1.170514    11.00000    0.06398    0.09840 =
         0.06021   -0.02077    0.02049   -0.03476
AFIX  43
H10   2    1.109229    0.412751    1.220382    11.00000   -1.20000
AFIX   0
C21   1    0.335946    0.414624   -0.089689    11.00000    0.06157    0.07794 =
         0.07114    0.02179    0.01224    0.00587
AFIX  43
H21   2    0.320371    0.462552   -0.114904    11.00000   -1.20000
AFIX   0
C18   1    0.384052    0.273856   -0.015479    11.00000    0.06408    0.05395 =
         0.06843   -0.01395    0.01021   -0.00668
AFIX  43
H18   2    0.400475    0.225919    0.009618    11.00000   -1.20000
AFIX   0
HKLF 4


REM  11111_a.res in P2(1)/n
REM wR2 = 0.0579, GooF = S = 1.093, Restrained GooF = 1.093 for all data
REM R1 = 0.0297 for 2965 Fo > 4sig(Fo) and 0.0447 for all 3710 data
REM 254 parameters refined using 0 restraints

END

WGHT      0.0066      2.2903

REM Highest difference peak  0.393,  deepest hole -0.482,  1-sigma level  0.070
Q1    1   1.2278  0.4341  0.5621  11.00000  0.05    0.39
Q2    1   0.8924  0.3634  0.5266  11.00000  0.05    0.39
Q3    1   0.4483  0.3519  0.5022  11.00000  0.05    0.37
Q4    1   0.4850  0.4031  0.4616  11.00000  0.05    0.35
Q5    1   0.4566  0.4506  0.5132  11.00000  0.05    0.33
Q6    1   0.6083  0.2370  0.9859  11.00000  0.05    0.32
Q7    1   0.4310  0.2950  0.1028  11.00000  0.05    0.32
Q8    1   1.1604  0.4151  0.4584  11.00000  0.05    0.31
Q9    1   0.8201  0.5169  0.4945  11.00000  0.05    0.28
Q10   1   1.0186  0.2894  1.0386  11.00000  0.05    0.28
;
_shelx_res_checksum              5512
_olex2_submission_special_instructions 'No special instructions were received'
####################################################################### 
# 
# This file contains crystal structure data downloaded from the 
# Cambridge Structural Database (CSD) hosted by the Cambridge 
# Crystallographic Data Centre (CCDC).
# 
# Full information about CCDC data access policies and citation 
# guidelines are available at http://www.ccdc.cam.ac.uk/access/V1 
# 
# Audit and citation data items may have been added by the CCDC. 
# Please retain this information to preserve the provenance of 
# this file and to allow appropriate attribution of the data. 
# 
#######################################################################

data_111111a
_database_code_depnum_ccdc_archive 'CCDC 2391042'
loop_
_audit_author_name
_audit_author_address
'Yongkang  Zhu'
;Nanjing University of Posts and Telecommunications
China
;
_audit_update_record             
;
2024-10-15 deposited with the CCDC.	2025-10-22 downloaded from the CCDC.
;
_audit_creation_date             2024-08-13
_audit_creation_method           
;
Olex2 1.5
(compiled 2022.04.07 svn.rca3783a0 for OlexSys, GUI svn.r6498)
;
_shelx_SHELXL_version_number     2018/3
_chemical_name_common            ?
_chemical_name_systematic        ?
_chemical_formula_moiety         'C44 H36 Cu4 I4 N4 O4'
_chemical_formula_sum            'C44 H36 Cu4 I4 N4 O4'
_chemical_formula_weight         1446.53
_chemical_melting_point          ?
loop_
_atom_type_symbol
_atom_type_description
_atom_type_scat_dispersion_real
_atom_type_scat_dispersion_imag
_atom_type_scat_source
C C 0.0033 0.0016 'International Tables Vol C Tables 4.2.6.8 and 6.1.1.4'
H H 0.0000 0.0000 'International Tables Vol C Tables 4.2.6.8 and 6.1.1.4'
Cu Cu 0.3201 1.2651 'International Tables Vol C Tables 4.2.6.8 and 6.1.1.4'
I I -0.4742 1.8119 'International Tables Vol C Tables 4.2.6.8 and 6.1.1.4'
N N 0.0061 0.0033 'International Tables Vol C Tables 4.2.6.8 and 6.1.1.4'
O O 0.0106 0.0060 'International Tables Vol C Tables 4.2.6.8 and 6.1.1.4'

_shelx_space_group_comment       
;
The symmetry employed for this shelxl refinement is uniquely defined
by the following loop, which should always be used as a source of
symmetry information in preference to the above space-group names.
They are only intended as comments.
;
_space_group_crystal_system      monoclinic
_space_group_IT_number           15
_space_group_name_H-M_alt        'C 1 2/c 1'
_space_group_name_Hall           '-C 2yc'
loop_
_space_group_symop_operation_xyz
'x, y, z'
'-x, y, -z+1/2'
'x+1/2, y+1/2, z'
'-x+1/2, y+1/2, -z+1/2'
'-x, -y, -z'
'x, -y, z-1/2'
'-x+1/2, -y+1/2, -z'
'x+1/2, -y+1/2, z-1/2'

_cell_length_a                   25.128(3)
_cell_length_b                   9.0436(10)
_cell_length_c                   21.557(2)
_cell_angle_alpha                90
_cell_angle_beta                 101.525(5)
_cell_angle_gamma                90
_cell_volume                     4799.9(10)
_cell_formula_units_Z            4
_cell_measurement_reflns_used    8471
_cell_measurement_temperature    298.99
_cell_measurement_theta_max      30.183
_cell_measurement_theta_min      2.276
_shelx_estimated_absorpt_T_max   ?
_shelx_estimated_absorpt_T_min   ?
_exptl_absorpt_coefficient_mu    4.365
_exptl_absorpt_correction_T_max  0.7460
_exptl_absorpt_correction_T_min  0.2975
_exptl_absorpt_correction_type   multi-scan
_exptl_absorpt_process_details   
;
SADABS-2016/2 (Bruker,2016/2) was used for absorption correction.
wR2(int) was 0.1242 before and 0.0545 after correction.
The Ratio of minimum to maximum transmission is 0.3988.
The \l/2 correction factor is Not present.
;
_exptl_absorpt_special_details   ?
_exptl_crystal_colour            colourless
_exptl_crystal_colour_primary    colourless
_exptl_crystal_density_diffrn    2.002
_exptl_crystal_density_meas      ?
_exptl_crystal_density_method    ?
_exptl_crystal_description       block
_exptl_crystal_F_000             2752
_exptl_crystal_size_max          ?
_exptl_crystal_size_mid          ?
_exptl_crystal_size_min          ?
_exptl_transmission_factor_max   ?
_exptl_transmission_factor_min   ?
_diffrn_reflns_av_R_equivalents  0.0524
_diffrn_reflns_av_unetI/netI     0.0481
_diffrn_reflns_Laue_measured_fraction_full 0.999
_diffrn_reflns_Laue_measured_fraction_max 0.998
_diffrn_reflns_limit_h_max       20
_diffrn_reflns_limit_h_min       -31
_diffrn_reflns_limit_k_max       11
_diffrn_reflns_limit_k_min       -11
_diffrn_reflns_limit_l_max       26
_diffrn_reflns_limit_l_min       -26
_diffrn_reflns_number            17585
_diffrn_reflns_point_group_measured_fraction_full 0.999
_diffrn_reflns_point_group_measured_fraction_max 0.998
_diffrn_reflns_theta_full        25.242
_diffrn_reflns_theta_max         26.371
_diffrn_reflns_theta_min         2.399
_diffrn_ambient_temperature      298.99
_diffrn_detector_area_resol_mean ?
_diffrn_measured_fraction_theta_full 0.999
_diffrn_measured_fraction_theta_max 0.998
_diffrn_measurement_device_type  'Bruker APEX-II CCD'
_diffrn_measurement_method       '\f and \w scans'
_diffrn_radiation_type           MoK\a
_diffrn_radiation_wavelength     0.71073
_diffrn_source                   ?
_reflns_Friedel_coverage         0.000
_reflns_Friedel_fraction_full    .
_reflns_Friedel_fraction_max     .
_reflns_number_gt                3646
_reflns_number_total             4908
_reflns_special_details          
;
 Reflections were merged by SHELXL according to the crystal
 class for the calculation of statistics and refinement.
 
 _reflns_Friedel_fraction is defined as the number of unique
 Friedel pairs measured divided by the number that would be
 possible theoretically, ignoring centric projections and
 systematic absences.
;
_reflns_threshold_expression     'I > 2\s(I)'
_computing_cell_refinement       'SAINT V8.38A (Bruker, 2018)'
_computing_data_collection       ?
_computing_data_reduction        'SAINT V8.38A (Bruker, 2018)'
_computing_molecular_graphics    'Olex2 1.5 (Dolomanov et al., 2009)'
_computing_publication_material  'Olex2 1.5 (Dolomanov et al., 2009)'
_computing_structure_refinement  'SHELXL 2018/3 (Sheldrick, 2015)'
_computing_structure_solution    'SHELXT 2018/2 (Sheldrick, 2018)'
_refine_diff_density_max         0.715
_refine_diff_density_min         -0.766
_refine_diff_density_rms         0.114
_refine_ls_extinction_coef       0.00078(4)
_refine_ls_extinction_expression Fc^*^=kFc[1+0.001xFc^2^\l^3^/sin(2\q)]^-1/4^
_refine_ls_extinction_method     'SHELXL-2018/3 (Sheldrick 2018)'
_refine_ls_goodness_of_fit_ref   1.019
_refine_ls_hydrogen_treatment    constr
_refine_ls_matrix_type           full
_refine_ls_number_parameters     260
_refine_ls_number_reflns         4908
_refine_ls_number_restraints     36
_refine_ls_R_factor_all          0.0628
_refine_ls_R_factor_gt           0.0390
_refine_ls_restrained_S_all      1.033
_refine_ls_shift/su_max          0.001
_refine_ls_shift/su_mean         0.000
_refine_ls_structure_factor_coef Fsqd
_refine_ls_weighting_details     
'w=1/[\s^2^(Fo^2^)+(0.0270P)^2^+25.7385P] where P=(Fo^2^+2Fc^2^)/3'
_refine_ls_weighting_scheme      calc
_refine_ls_wR_factor_gt          0.0794
_refine_ls_wR_factor_ref         0.0897
_refine_special_details          ?
_olex2_refinement_description    
;
1. Uiso/Uaniso restraints and constraints
C29 \\sim C28 \\sim C27 \\sim C26 \\sim C25 \\sim C30: within 2A with sigma of
0.01 and sigma for terminal atoms of 0.02 within 2A
2.a Aromatic/amide H refined with riding coordinates:
 C7(H7), C19(H19), C6(H6), C10(H10), C15(H15), C13(H13), C20(H20), C16(H16),
 C17(H17), C9(H9), C14(H14), C23(H23), C22(H22), C29(H29), C30(H30), C26(H26),
 C27(H27), C28(H28)
2.b Fitted hexagon refined as free rotating group:
 C29(C30,C25,C26,C27,C28)
;
_atom_sites_solution_hydrogens   geom
_atom_sites_solution_primary     ?
_atom_sites_solution_secondary   ?
loop_
_atom_site_label
_atom_site_type_symbol
_atom_site_fract_x
_atom_site_fract_y
_atom_site_fract_z
_atom_site_U_iso_or_equiv
_atom_site_adp_type
_atom_site_occupancy
_atom_site_site_symmetry_order
_atom_site_calc_flag
_atom_site_refinement_flags_posn
_atom_site_refinement_flags_adp
_atom_site_refinement_flags_occupancy
_atom_site_disorder_assembly
_atom_site_disorder_group
I2 I 0.51047(2) 0.31540(4) 0.65076(2) 0.04498(13) Uani 1 1 d . . . . .
I1 I 0.59072(2) 0.67840(4) 0.76527(2) 0.04675(13) Uani 1 1 d . . . . .
Cu4 Cu 0.50199(3) 0.59680(8) 0.68755(3) 0.0508(2) Uani 1 1 d . . . . .
Cu3 Cu 0.55655(3) 0.39691(8) 0.76668(4) 0.0522(2) Uani 1 1 d . . . . .
O11 O 0.74276(16) 0.0093(4) 0.9064(2) 0.0626(12) Uani 1 1 d . . . . .
N5 N 0.62100(17) 0.2677(5) 0.8042(2) 0.0436(11) Uani 1 1 d . . . . .
N18 N 0.48029(19) 0.7177(5) 0.6078(2) 0.0439(11) Uani 1 1 d . . . . .
O24 O 0.4000(2) 0.9790(5) 0.4622(2) 0.0825(16) Uani 1 1 d . . . . .
C7 C 0.7140(2) 0.2432(6) 0.8572(2) 0.0420(12) Uani 1 1 d . . . . .
H7 H 0.747994 0.286379 0.869747 0.050 Uiso 1 1 calc R U . . .
C19 C 0.4867(2) 0.8637(6) 0.6061(3) 0.0467(14) Uani 1 1 d . . . . .
H19 H 0.510652 0.908377 0.639225 0.056 Uiso 1 1 calc R U . . .
C6 C 0.6708(2) 0.3226(6) 0.8234(3) 0.0434(13) Uani 1 1 d . . . . .
H6 H 0.676814 0.420500 0.813536 0.052 Uiso 1 1 calc R U . . .
C10 C 0.6143(2) 0.1259(6) 0.8175(3) 0.0509(15) Uani 1 1 d . . . . .
H10 H 0.580328 0.083828 0.803105 0.061 Uiso 1 1 calc R U . . .
C8 C 0.7052(2) 0.0997(6) 0.8714(2) 0.0429(13) Uani 1 1 d . . . . .
C12 C 0.7952(2) 0.0637(6) 0.9278(3) 0.0453(13) Uani 1 1 d . . . . .
C21 C 0.4249(3) 0.8872(6) 0.5089(3) 0.0543(15) Uani 1 1 d . . . . .
C15 C 0.8987(3) 0.1642(7) 0.9718(3) 0.0591(17) Uani 1 1 d . . . . .
H15 H 0.933927 0.197295 0.986852 0.071 Uiso 1 1 calc R U . . .
C13 C 0.8094(3) 0.1194(7) 0.9873(3) 0.0569(16) Uani 1 1 d . . . . .
H13 H 0.784012 0.123135 1.013368 0.068 Uiso 1 1 calc R U . . .
C20 C 0.4601(3) 0.9507(7) 0.5587(3) 0.0579(17) Uani 1 1 d . . . . .
H20 H 0.465661 1.052438 0.559977 0.070 Uiso 1 1 calc R U . . .
C16 C 0.8836(3) 0.1088(8) 0.9118(3) 0.0661(18) Uani 1 1 d . . . . .
H16 H 0.908855 0.106253 0.885690 0.079 Uiso 1 1 calc R U . . .
C17 C 0.8320(3) 0.0568(8) 0.8892(3) 0.0637(18) Uani 1 1 d . . . . .
H17 H 0.822447 0.017839 0.848614 0.076 Uiso 1 1 calc R U . . .
C9 C 0.6543(2) 0.0384(6) 0.8508(3) 0.0525(15) Uani 1 1 d . . . . .
H9 H 0.647472 -0.059810 0.859354 0.063 Uiso 1 1 calc R U . . .
C14 C 0.8608(3) 0.1695(7) 1.0088(3) 0.0605(17) Uani 1 1 d . . . . .
H14 H 0.870204 0.208137 1.049520 0.073 Uiso 1 1 calc R U . . .
C23 C 0.4476(3) 0.6581(6) 0.5582(3) 0.0617(19) Uani 1 1 d . . . . .
H23 H 0.444186 0.555707 0.557292 0.074 Uiso 1 1 calc R U . . .
C22 C 0.4186(3) 0.7358(6) 0.5082(3) 0.0614(18) Uani 1 1 d . . . . .
H22 H 0.395450 0.688358 0.475077 0.074 Uiso 1 1 calc R U . . .
C29 C 0.26039(18) 0.8546(6) 0.4029(3) 0.093(2) Uani 1 1 d G U . . .
H29 H 0.229631 0.827089 0.417964 0.112 Uiso 1 1 calc R U . . .
C30 C 0.3075(2) 0.8945(6) 0.44513(19) 0.082(2) Uani 1 1 d G U . . .
H30 H 0.308342 0.893716 0.488443 0.099 Uiso 1 1 calc R U . . .
C25 C 0.35352(17) 0.9356(5) 0.4226(2) 0.0643(17) Uani 1 1 d G U . . .
C26 C 0.35233(18) 0.9368(6) 0.3579(2) 0.091(2) Uani 1 1 d G U . . .
H26 H 0.383091 0.964267 0.342809 0.109 Uiso 1 1 calc R U . . .
C27 C 0.3052(2) 0.8969(7) 0.31565(17) 0.106(3) Uani 1 1 d G U . . .
H27 H 0.304381 0.897641 0.272329 0.127 Uiso 1 1 calc R U . . .
C28 C 0.25920(18) 0.8558(6) 0.3382(3) 0.100(3) Uani 1 1 d G U . . .
H28 H 0.227651 0.829052 0.309905 0.120 Uiso 1 1 calc R U . . .

loop_
_atom_site_aniso_label
_atom_site_aniso_U_11
_atom_site_aniso_U_22
_atom_site_aniso_U_33
_atom_site_aniso_U_23
_atom_site_aniso_U_13
_atom_site_aniso_U_12
I2 0.0419(2) 0.0450(2) 0.0467(2) -0.01099(16) 0.00565(16) -0.00315(16)
I1 0.0351(2) 0.0496(2) 0.0531(2) -0.00662(17) 0.00299(16) -0.01170(16)
Cu4 0.0492(4) 0.0536(4) 0.0454(4) 0.0076(3) -0.0004(3) -0.0058(3)
Cu3 0.0358(4) 0.0545(4) 0.0611(4) -0.0022(3) -0.0032(3) 0.0090(3)
O11 0.041(2) 0.049(2) 0.089(3) 0.011(2) -0.007(2) 0.005(2)
N5 0.029(2) 0.048(3) 0.053(3) -0.004(2) 0.007(2) 0.001(2)
N18 0.045(3) 0.045(3) 0.038(2) 0.0003(19) -0.002(2) -0.004(2)
O24 0.095(4) 0.054(3) 0.077(3) 0.016(2) -0.037(3) -0.012(3)
C7 0.027(3) 0.047(3) 0.049(3) -0.001(3) 0.002(2) -0.003(2)
C19 0.051(4) 0.045(3) 0.042(3) -0.006(2) 0.004(3) -0.014(3)
C6 0.032(3) 0.045(3) 0.052(3) 0.003(3) 0.005(2) 0.000(2)
C10 0.030(3) 0.047(3) 0.073(4) -0.010(3) 0.003(3) -0.004(3)
C8 0.039(3) 0.044(3) 0.045(3) -0.003(2) 0.007(3) 0.006(3)
C12 0.031(3) 0.049(3) 0.057(3) 0.012(3) 0.010(3) 0.012(3)
C21 0.062(4) 0.045(3) 0.050(3) 0.003(3) -0.004(3) 0.000(3)
C15 0.046(4) 0.053(4) 0.076(4) 0.007(3) 0.003(3) 0.002(3)
C13 0.046(4) 0.072(4) 0.056(4) -0.006(3) 0.019(3) 0.010(3)
C20 0.070(4) 0.045(3) 0.054(3) -0.002(3) 0.001(3) -0.012(3)
C16 0.045(4) 0.090(5) 0.069(4) 0.017(4) 0.027(3) 0.009(4)
C17 0.064(4) 0.085(5) 0.040(3) -0.003(3) 0.006(3) 0.009(4)
C9 0.041(3) 0.036(3) 0.077(4) -0.006(3) 0.004(3) -0.004(3)
C14 0.048(4) 0.073(4) 0.059(4) -0.013(3) 0.008(3) 0.000(3)
C23 0.082(5) 0.035(3) 0.057(4) -0.003(3) -0.012(4) -0.002(3)
C22 0.080(5) 0.042(3) 0.051(3) -0.008(3) -0.016(3) -0.004(3)
C29 0.074(4) 0.076(4) 0.127(5) 0.009(4) 0.012(5) 0.009(4)
C30 0.083(5) 0.069(4) 0.091(4) 0.007(4) 0.008(4) 0.007(4)
C25 0.067(4) 0.053(3) 0.067(4) 0.000(3) 0.000(3) 0.013(3)
C26 0.065(4) 0.133(5) 0.071(4) -0.012(4) 0.005(4) 0.022(4)
C27 0.079(5) 0.153(6) 0.076(4) -0.029(4) -0.005(4) 0.036(5)
C28 0.073(4) 0.103(5) 0.110(5) -0.029(5) -0.013(5) 0.029(4)

_geom_special_details            
;
 All esds (except the esd in the dihedral angle between two l.s. planes)
 are estimated using the full covariance matrix.  The cell esds are taken
 into account individually in the estimation of esds in distances, angles
 and torsion angles; correlations between esds in cell parameters are only
 used when they are defined by crystal symmetry.  An approximate (isotropic)
 treatment of cell esds is used for estimating esds involving l.s. planes.
;
loop_
_geom_bond_atom_site_label_1
_geom_bond_atom_site_label_2
_geom_bond_distance
_geom_bond_site_symmetry_2
_geom_bond_publ_flag
I2 Cu4 2.6867(9) . ?
I2 Cu3 2.6405(8) . ?
I2 Cu3 2.7827(9) 2_656 ?
I1 Cu4 2.6134(8) . ?
I1 Cu4 2.8200(9) 2_656 ?
I1 Cu3 2.6887(9) . ?
Cu4 Cu4 2.7139(14) 2_656 ?
Cu4 Cu3 2.6428(11) 2_656 ?
Cu4 Cu3 2.6688(10) . ?
Cu4 N18 2.018(4) . ?
Cu3 Cu3 2.7886(14) 2_656 ?
Cu3 N5 2.030(4) . ?
O11 C8 1.358(6) . ?
O11 C12 1.395(7) . ?
N5 C6 1.333(7) . ?
N5 C10 1.332(7) . ?
N18 C19 1.332(7) . ?
N18 C23 1.325(7) . ?
O24 C21 1.356(7) . ?
O24 C25 1.360(6) . ?
C7 H7 0.9300 . ?
C7 C6 1.381(7) . ?
C7 C8 1.362(8) . ?
C19 H19 0.9300 . ?
C19 C20 1.354(8) . ?
C6 H6 0.9300 . ?
C10 H10 0.9300 . ?
C10 C9 1.364(8) . ?
C8 C9 1.384(8) . ?
C12 C13 1.359(8) . ?
C12 C17 1.363(8) . ?
C21 C20 1.375(8) . ?
C21 C22 1.378(8) . ?
C15 H15 0.9300 . ?
C15 C16 1.367(9) . ?
C15 C14 1.360(9) . ?
C13 H13 0.9300 . ?
C13 C14 1.360(8) . ?
C20 H20 0.9300 . ?
C16 H16 0.9300 . ?
C16 C17 1.372(9) . ?
C17 H17 0.9300 . ?
C9 H9 0.9300 . ?
C14 H14 0.9300 . ?
C23 H23 0.9300 . ?
C23 C22 1.370(8) . ?
C22 H22 0.9300 . ?
C29 H29 0.9300 . ?
C29 C30 1.3900 . ?
C29 C28 1.3900 . ?
C30 H30 0.9300 . ?
C30 C25 1.3900 . ?
C25 C26 1.3900 . ?
C26 H26 0.9300 . ?
C26 C27 1.3900 . ?
C27 H27 0.9300 . ?
C27 C28 1.3900 . ?
C28 H28 0.9300 . ?

loop_
_geom_angle_atom_site_label_1
_geom_angle_atom_site_label_2
_geom_angle_atom_site_label_3
_geom_angle
_geom_angle_site_symmetry_1
_geom_angle_site_symmetry_3
_geom_angle_publ_flag
Cu4 I2 Cu3 57.76(2) . 2_656 ?
Cu3 I2 Cu4 60.12(2) . . ?
Cu3 I2 Cu3 61.82(3) . 2_656 ?
Cu4 I1 Cu4 59.79(3) . 2_656 ?
Cu4 I1 Cu3 60.42(2) . . ?
Cu3 I1 Cu4 57.28(2) . 2_656 ?
I2 Cu4 I1 118.31(3) . 2_656 ?
I2 Cu4 Cu4 108.278(17) . 2_656 ?
I1 Cu4 I2 110.42(3) . . ?
I1 Cu4 I1 110.82(3) . 2_656 ?
I1 Cu4 Cu4 63.89(3) . 2_656 ?
I1 Cu4 Cu3 61.19(2) . . ?
I1 Cu4 Cu3 114.90(3) . 2_656 ?
Cu4 Cu4 I1 56.32(3) 2_656 2_656 ?
Cu3 Cu4 I2 62.94(3) 2_656 . ?
Cu3 Cu4 I2 59.08(2) . . ?
Cu3 Cu4 I1 107.61(3) . 2_656 ?
Cu3 Cu4 I1 58.86(3) 2_656 2_656 ?
Cu3 Cu4 Cu4 59.74(3) 2_656 2_656 ?
Cu3 Cu4 Cu4 58.80(3) . 2_656 ?
Cu3 Cu4 Cu3 63.33(3) 2_656 . ?
N18 Cu4 I2 106.58(13) . . ?
N18 Cu4 I1 116.35(13) . . ?
N18 Cu4 I1 93.64(14) . 2_656 ?
N18 Cu4 Cu4 141.98(14) . 2_656 ?
N18 Cu4 Cu3 127.78(13) . 2_656 ?
N18 Cu4 Cu3 158.15(14) . . ?
I2 Cu3 I2 108.92(3) . 2_656 ?
I2 Cu3 I1 109.53(3) . . ?
I2 Cu3 Cu4 111.88(3) . 2_656 ?
I2 Cu3 Cu4 60.80(2) . . ?
I2 Cu3 Cu3 56.58(3) 2_656 2_656 ?
I2 Cu3 Cu3 61.60(3) . 2_656 ?
I1 Cu3 I2 119.57(3) . 2_656 ?
I1 Cu3 Cu3 107.963(17) . 2_656 ?
Cu4 Cu3 I2 59.30(3) 2_656 2_656 ?
Cu4 Cu3 I2 106.80(3) . 2_656 ?
Cu4 Cu3 I1 63.86(3) 2_656 . ?
Cu4 Cu3 I1 58.39(2) . . ?
Cu4 Cu3 Cu4 61.45(3) 2_656 . ?
Cu4 Cu3 Cu3 58.79(3) 2_656 2_656 ?
Cu4 Cu3 Cu3 57.88(3) . 2_656 ?
N5 Cu3 I2 112.36(13) . . ?
N5 Cu3 I2 97.43(13) . 2_656 ?
N5 Cu3 I1 108.57(13) . . ?
N5 Cu3 Cu4 134.79(13) . 2_656 ?
N5 Cu3 Cu4 155.75(14) . . ?
N5 Cu3 Cu3 142.54(13) . 2_656 ?
C8 O11 C12 118.4(4) . . ?
C6 N5 Cu3 122.3(4) . . ?
C10 N5 Cu3 121.0(4) . . ?
C10 N5 C6 116.3(5) . . ?
C19 N18 Cu4 123.2(4) . . ?
C23 N18 Cu4 119.0(4) . . ?
C23 N18 C19 116.1(5) . . ?
C21 O24 C25 120.0(5) . . ?
C6 C7 H7 121.0 . . ?
C8 C7 H7 121.0 . . ?
C8 C7 C6 118.0(5) . . ?
N18 C19 H19 118.2 . . ?
N18 C19 C20 123.6(5) . . ?
C20 C19 H19 118.2 . . ?
N5 C6 C7 124.0(5) . . ?
N5 C6 H6 118.0 . . ?
C7 C6 H6 118.0 . . ?
N5 C10 H10 117.9 . . ?
N5 C10 C9 124.1(5) . . ?
C9 C10 H10 117.9 . . ?
O11 C8 C7 125.0(5) . . ?
O11 C8 C9 115.7(5) . . ?
C7 C8 C9 119.3(5) . . ?
C13 C12 O11 119.7(5) . . ?
C13 C12 C17 120.7(6) . . ?
C17 C12 O11 119.6(5) . . ?
O24 C21 C20 117.0(5) . . ?
O24 C21 C22 124.4(5) . . ?
C20 C21 C22 118.6(5) . . ?
C16 C15 H15 120.9 . . ?
C14 C15 H15 120.9 . . ?
C14 C15 C16 118.2(6) . . ?
C12 C13 H13 120.1 . . ?
C12 C13 C14 119.8(6) . . ?
C14 C13 H13 120.1 . . ?
C19 C20 C21 119.3(5) . . ?
C19 C20 H20 120.3 . . ?
C21 C20 H20 120.3 . . ?
C15 C16 H16 119.2 . . ?
C15 C16 C17 121.7(6) . . ?
C17 C16 H16 119.2 . . ?
C12 C17 C16 118.4(6) . . ?
C12 C17 H17 120.8 . . ?
C16 C17 H17 120.8 . . ?
C10 C9 C8 118.2(5) . . ?
C10 C9 H9 120.9 . . ?
C8 C9 H9 120.9 . . ?
C15 C14 C13 121.1(6) . . ?
C15 C14 H14 119.4 . . ?
C13 C14 H14 119.4 . . ?
N18 C23 H23 117.5 . . ?
N18 C23 C22 125.0(5) . . ?
C22 C23 H23 117.5 . . ?
C21 C22 H22 121.3 . . ?
C23 C22 C21 117.3(5) . . ?
C23 C22 H22 121.3 . . ?
C30 C29 H29 120.0 . . ?
C30 C29 C28 120.0 . . ?
C28 C29 H29 120.0 . . ?
C29 C30 H30 120.0 . . ?
C25 C30 C29 120.0 . . ?
C25 C30 H30 120.0 . . ?
O24 C25 C30 121.9(4) . . ?
O24 C25 C26 118.1(4) . . ?
C26 C25 C30 120.0 . . ?
C25 C26 H26 120.0 . . ?
C25 C26 C27 120.0 . . ?
C27 C26 H26 120.0 . . ?
C26 C27 H27 120.0 . . ?
C28 C27 C26 120.0 . . ?
C28 C27 H27 120.0 . . ?
C29 C28 H28 120.0 . . ?
C27 C28 C29 120.0 . . ?
C27 C28 H28 120.0 . . ?

loop_
_geom_torsion_atom_site_label_1
_geom_torsion_atom_site_label_2
_geom_torsion_atom_site_label_3
_geom_torsion_atom_site_label_4
_geom_torsion
_geom_torsion_site_symmetry_1
_geom_torsion_site_symmetry_2
_geom_torsion_site_symmetry_3
_geom_torsion_site_symmetry_4
_geom_torsion_publ_flag
Cu4 N18 C19 C20 -161.9(5) . . . . ?
Cu4 N18 C23 C22 162.0(6) . . . . ?
Cu3 N5 C6 C7 170.5(4) . . . . ?
Cu3 N5 C10 C9 -170.2(5) . . . . ?
O11 C8 C9 C10 177.5(5) . . . . ?
O11 C12 C13 C14 178.5(5) . . . . ?
O11 C12 C17 C16 -178.9(6) . . . . ?
N5 C10 C9 C8 -0.9(10) . . . . ?
N18 C19 C20 C21 -0.7(10) . . . . ?
N18 C23 C22 C21 1.7(12) . . . . ?
O24 C21 C20 C19 -179.0(6) . . . . ?
O24 C21 C22 C23 178.3(7) . . . . ?
O24 C25 C26 C27 -178.4(5) . . . . ?
C7 C8 C9 C10 -1.0(9) . . . . ?
C19 N18 C23 C22 -3.5(10) . . . . ?
C6 N5 C10 C9 2.4(9) . . . . ?
C6 C7 C8 O11 -177.1(5) . . . . ?
C6 C7 C8 C9 1.3(8) . . . . ?
C10 N5 C6 C7 -2.1(8) . . . . ?
C8 O11 C12 C13 96.7(7) . . . . ?
C8 O11 C12 C17 -85.1(7) . . . . ?
C8 C7 C6 N5 0.3(9) . . . . ?
C12 O11 C8 C7 -2.6(8) . . . . ?
C12 O11 C8 C9 178.9(5) . . . . ?
C12 C13 C14 C15 -0.5(10) . . . . ?
C21 O24 C25 C30 57.6(7) . . . . ?
C21 O24 C25 C26 -124.1(6) . . . . ?
C15 C16 C17 C12 1.1(11) . . . . ?
C13 C12 C17 C16 -0.7(10) . . . . ?
C20 C21 C22 C23 0.7(11) . . . . ?
C16 C15 C14 C13 0.9(10) . . . . ?
C17 C12 C13 C14 0.3(10) . . . . ?
C14 C15 C16 C17 -1.3(10) . . . . ?
C23 N18 C19 C20 3.0(9) . . . . ?
C22 C21 C20 C19 -1.2(10) . . . . ?
C29 C30 C25 O24 178.3(5) . . . . ?
C29 C30 C25 C26 0.0 . . . . ?
C30 C29 C28 C27 0.0 . . . . ?
C30 C25 C26 C27 0.0 . . . . ?
C25 O24 C21 C20 -159.5(6) . . . . ?
C25 O24 C21 C22 22.9(10) . . . . ?
C25 C26 C27 C28 0.0 . . . . ?
C26 C27 C28 C29 0.0 . . . . ?
C28 C29 C30 C25 0.0 . . . . ?

_shelx_res_file                  
;
TITL 111111a_a.res in C2/c
    111111a.res
    created by SHELXL-2018/3 at 21:35:04 on 21-Jul-2024
REM Old TITL 111111a in C2/c
REM SHELXT solution in C2/c: R1 0.138, Rweak 0.006, Alpha 0.026
REM <I/s> 0.894 for 301 systematic absences, Orientation as input
REM Formula found by SHELXT: C21 Cu2 I2 N2 O3
CELL 0.71073 25.1278 9.0436 21.5568 90 101.525 90
ZERR 4 0.0032 0.001 0.0024 0 0.005 0
LATT 7
SYMM -X,+Y,0.5-Z
SFAC C H Cu I N O
UNIT 176 144 16 16 16 16
SIMU 0.01 0.02 2 C29 C28 C27 C26 C25 C30

L.S. 4 0 0
PLAN  6
TEMP 25.84
CONF
BOND
list 4
MORE -1
BOND $H
fmap 2 53
acta
SHEL 999 0.8
OMIT -2 0 2
REM <olex2.extras>
REM <HklSrc "%.\\111111a.hkl">
REM </olex2.extras>

WGHT    0.027000   25.738503
EXTI    0.000777
FVAR       0.12694
I2    4    0.510466    0.315400    0.650764    11.00000    0.04192    0.04495 =
         0.04675   -0.01099    0.00565   -0.00315
I1    4    0.590721    0.678403    0.765268    11.00000    0.03508    0.04962 =
         0.05314   -0.00662    0.00299   -0.01170
CU4   3    0.501987    0.596805    0.687554    11.00000    0.04924    0.05358 =
         0.04543    0.00755   -0.00041   -0.00583
CU3   3    0.556547    0.396914    0.766682    11.00000    0.03582    0.05446 =
         0.06107   -0.00216   -0.00315    0.00902
O11   6    0.742762    0.009251    0.906429    11.00000    0.04111    0.04878 =
         0.08936    0.01150   -0.00746    0.00531
N5    5    0.620999    0.267701    0.804191    11.00000    0.02938    0.04764 =
         0.05302   -0.00365    0.00669    0.00115
N18   5    0.480290    0.717674    0.607800    11.00000    0.04461    0.04548 =
         0.03756    0.00030   -0.00168   -0.00417
O24   6    0.400030    0.978992    0.462194    11.00000    0.09457    0.05368 =
         0.07682    0.01634   -0.03694   -0.01158
C7    1    0.713959    0.243184    0.857163    11.00000    0.02711    0.04697 =
         0.04945   -0.00150    0.00204   -0.00291
AFIX  43
H7    2    0.747994    0.286379    0.869747    11.00000   -1.20000
AFIX   0
C19   1    0.486659    0.863705    0.606087    11.00000    0.05132    0.04485 =
         0.04172   -0.00620    0.00405   -0.01363
AFIX  43
H19   2    0.510652    0.908377    0.639225    11.00000   -1.20000
AFIX   0
C6    1    0.670783    0.322625    0.823436    11.00000    0.03152    0.04541 =
         0.05187    0.00297    0.00491    0.00014
AFIX  43
H6    2    0.676814    0.420500    0.813536    11.00000   -1.20000
AFIX   0
C10   1    0.614339    0.125857    0.817455    11.00000    0.02992    0.04704 =
         0.07274   -0.01025    0.00305   -0.00362
AFIX  43
H10   2    0.580328    0.083828    0.803105    11.00000   -1.20000
AFIX   0
C8    1    0.705202    0.099667    0.871446    11.00000    0.03892    0.04406 =
         0.04516   -0.00262    0.00704    0.00585
C12   1    0.795174    0.063724    0.927773    11.00000    0.03131    0.04852 =
         0.05678    0.01175    0.01037    0.01168
C21   1    0.424901    0.887205    0.508850    11.00000    0.06176    0.04492 =
         0.05010    0.00301   -0.00351    0.00018
C15   1    0.898675    0.164165    0.971791    11.00000    0.04550    0.05254 =
         0.07564    0.00693    0.00331    0.00210
AFIX  43
H15   2    0.933927    0.197295    0.986852    11.00000   -1.20000
AFIX   0
C13   1    0.809377    0.119361    0.987347    11.00000    0.04589    0.07209 =
         0.05645   -0.00560    0.01930    0.00967
AFIX  43
H13   2    0.784012    0.123135    1.013368    11.00000   -1.20000
AFIX   0
C20   1    0.460118    0.950716    0.558747    11.00000    0.07040    0.04498 =
         0.05383   -0.00213    0.00149   -0.01183
AFIX  43
H20   2    0.465661    1.052438    0.559977    11.00000   -1.20000
AFIX   0
C16   1    0.883564    0.108779    0.911826    11.00000    0.04521    0.09050 =
         0.06892    0.01739    0.02678    0.00916
AFIX  43
H16   2    0.908855    0.106253    0.885690    11.00000   -1.20000
AFIX   0
C17   1    0.832015    0.056823    0.889239    11.00000    0.06361    0.08502 =
         0.04048   -0.00308    0.00579    0.00882
AFIX  43
H17   2    0.822447    0.017839    0.848614    11.00000   -1.20000
AFIX   0
C9    1    0.654280    0.038392    0.850767    11.00000    0.04063    0.03616 =
         0.07725   -0.00630    0.00350   -0.00412
AFIX  43
H9    2    0.647472   -0.059810    0.859354    11.00000   -1.20000
AFIX   0
C14   1    0.860795    0.169518    1.008816    11.00000    0.04819    0.07326 =
         0.05877   -0.01268    0.00753    0.00029
AFIX  43
H14   2    0.870204    0.208137    1.049520    11.00000   -1.20000
AFIX   0
C23   1    0.447628    0.658114    0.558201    11.00000    0.08209    0.03507 =
         0.05736   -0.00282   -0.01172   -0.00244
AFIX  43
H23   2    0.444186    0.555707    0.557292    11.00000   -1.20000
AFIX   0
C22   1    0.418551    0.735841    0.508174    11.00000    0.08001    0.04155 =
         0.05056   -0.00757   -0.01604   -0.00380
AFIX  43
H22   2    0.395450    0.688358    0.475077    11.00000   -1.20000
AFIX  66
C29   1    0.260389    0.854584    0.402900    11.00000    0.07370    0.07551 =
         0.12704    0.00927    0.01228    0.00942
AFIX  43
H29   2    0.229631    0.827089    0.417964    11.00000   -1.20000
AFIX  65
C30   1    0.307548    0.894502    0.445127    11.00000    0.08273    0.06937 =
         0.09076    0.00743    0.00790    0.00696
AFIX  43
H30   2    0.308342    0.893716    0.488443    11.00000   -1.20000
AFIX  65
C25   1    0.353519    0.935596    0.422613    11.00000    0.06730    0.05292 =
         0.06711   -0.00044    0.00002    0.01330
C26   1    0.352333    0.936772    0.357872    11.00000    0.06533    0.13258 =
         0.07117   -0.01217    0.00508    0.02166
AFIX  43
H26   2    0.383091    0.964267    0.342809    11.00000   -1.20000
AFIX  65
C27   1    0.305175    0.896854    0.315645    11.00000    0.07945    0.15343 =
         0.07594   -0.02944   -0.00523    0.03640
AFIX  43
H27   2    0.304381    0.897641    0.272329    11.00000   -1.20000
AFIX  65
C28   1    0.259203    0.855760    0.338158    11.00000    0.07257    0.10278 =
         0.11041   -0.02871   -0.01303    0.02852
AFIX  43
H28   2    0.227651    0.829052    0.309905    11.00000   -1.20000
AFIX   0
HKLF 4


REM  111111a_a.res in C2/c
REM wR2 = 0.0897, GooF = S = 1.019, Restrained GooF = 1.033 for all data
REM R1 = 0.0390 for 3646 Fo > 4sig(Fo) and 0.0628 for all 4908 data
REM 260 parameters refined using 36 restraints

END

WGHT      0.0270     25.7358

REM Highest difference peak  0.715,  deepest hole -0.766,  1-sigma level  0.114
Q1    1   0.5595  0.7236  0.7637  11.00000  0.05    0.71
Q2    1   0.6178  0.6902  0.7592  11.00000  0.05    0.61
Q3    1   0.2601  0.8365  0.3641  11.00000  0.05    0.55
Q4    1   0.4967  0.8556  0.7250  11.00000  0.05    0.49
Q5    1   0.5969  0.6577  0.8049  11.00000  0.05    0.48
Q6    1   0.4803  0.2821  0.6576  11.00000  0.05    0.47
;
_shelx_res_checksum              26747
_olex2_submission_special_instructions 'No special instructions were received'
####################################################################### 
# 
# This file contains crystal structure data downloaded from the 
# Cambridge Structural Database (CSD) hosted by the Cambridge 
# Crystallographic Data Centre (CCDC).
# 
# Full information about CCDC data access policies and citation 
# guidelines are available at http://www.ccdc.cam.ac.uk/access/V1 
# 
# Audit and citation data items may have been added by the CCDC. 
# Please retain this information to preserve the provenance of 
# this file and to allow appropriate attribution of the data. 
# 
#######################################################################

data_111111m
_database_code_depnum_ccdc_archive 'CCDC 2391041'
loop_
_audit_author_name
_audit_author_address
'Yongkang  Zhu'
;Nanjing University of Posts and Telecommunications
China
;
_audit_update_record             
;
2024-10-15 deposited with the CCDC.	2025-10-22 downloaded from the CCDC.
;
_audit_creation_date             2024-06-05
_audit_creation_method           
;
Olex2 1.5
(compiled 2022.04.07 svn.rca3783a0 for OlexSys, GUI svn.r6498)
;
_shelx_SHELXL_version_number     2018/3
_chemical_name_common            ?
_chemical_name_systematic        ?
_chemical_formula_moiety         'C44 H36 Cu4 I4 N4 O4'
_chemical_formula_sum            'C44 H36 Cu4 I4 N4 O4'
_chemical_formula_weight         1446.53
_chemical_absolute_configuration ?
_chemical_melting_point          ?
loop_
_atom_type_symbol
_atom_type_description
_atom_type_scat_dispersion_real
_atom_type_scat_dispersion_imag
_atom_type_scat_source
C C 0.0033 0.0016 'International Tables Vol C Tables 4.2.6.8 and 6.1.1.4'
H H 0.0000 0.0000 'International Tables Vol C Tables 4.2.6.8 and 6.1.1.4'
Cu Cu 0.3201 1.2651 'International Tables Vol C Tables 4.2.6.8 and 6.1.1.4'
I I -0.4742 1.8119 'International Tables Vol C Tables 4.2.6.8 and 6.1.1.4'
N N 0.0061 0.0033 'International Tables Vol C Tables 4.2.6.8 and 6.1.1.4'
O O 0.0106 0.0060 'International Tables Vol C Tables 4.2.6.8 and 6.1.1.4'

_shelx_space_group_comment       
;
The symmetry employed for this shelxl refinement is uniquely defined
by the following loop, which should always be used as a source of
symmetry information in preference to the above space-group names.
They are only intended as comments.
;
_space_group_crystal_system      tetragonal
_space_group_IT_number           81
_space_group_name_H-M_alt        'P -4'
_space_group_name_Hall           'P -4'
loop_
_space_group_symop_operation_xyz
'x, y, z'
'-x, -y, z'
'y, -x, -z'
'-y, x, -z'

_cell_length_a                   10.993(2)
_cell_length_b                   10.993(2)
_cell_length_c                   9.771(2)
_cell_angle_alpha                90
_cell_angle_beta                 90
_cell_angle_gamma                90
_cell_volume                     1180.8(6)
_cell_formula_units_Z            1
_cell_measurement_reflns_used    6185
_cell_measurement_temperature    292.26
_cell_measurement_theta_max      34.52
_cell_measurement_theta_min      2.62
_shelx_estimated_absorpt_T_max   0.403
_shelx_estimated_absorpt_T_min   0.370
_exptl_absorpt_coefficient_mu    4.436
_exptl_absorpt_correction_T_max  0.7468
_exptl_absorpt_correction_T_min  0.3778
_exptl_absorpt_correction_type   none
_exptl_absorpt_process_details   
;
SADABS-2016/2 (Bruker,2016/2) was used for absorption correction.
wR2(int) was 0.1201 before and 0.0601 after correction.
The Ratio of minimum to maximum transmission is 0.5059.
The \l/2 correction factor is Not present.
;
_exptl_absorpt_special_details   ?
_exptl_crystal_colour            'clear light colourless'
_exptl_crystal_colour_lustre     clear
_exptl_crystal_colour_modifier   light
_exptl_crystal_colour_primary    colourless
_exptl_crystal_density_diffrn    2.034
_exptl_crystal_density_meas      ?
_exptl_crystal_density_method    ?
_exptl_crystal_description       block
_exptl_crystal_F_000             688
_exptl_crystal_size_max          0.28
_exptl_crystal_size_mid          0.26
_exptl_crystal_size_min          0.25
_exptl_transmission_factor_max   ?
_exptl_transmission_factor_min   ?
_diffrn_reflns_av_R_equivalents  0.0436
_diffrn_reflns_av_unetI/netI     0.0727
_diffrn_reflns_Laue_measured_fraction_full 0.991
_diffrn_reflns_Laue_measured_fraction_max 0.968
_diffrn_reflns_limit_h_max       14
_diffrn_reflns_limit_h_min       -16
_diffrn_reflns_limit_k_max       17
_diffrn_reflns_limit_k_min       -15
_diffrn_reflns_limit_l_max       15
_diffrn_reflns_limit_l_min       -15
_diffrn_reflns_number            13369
_diffrn_reflns_point_group_measured_fraction_full 0.989
_diffrn_reflns_point_group_measured_fraction_max 0.933
_diffrn_reflns_theta_full        25.242
_diffrn_reflns_theta_max         34.537
_diffrn_reflns_theta_min         2.620
_diffrn_ambient_temperature      292.26
_diffrn_detector_area_resol_mean ?
_diffrn_measured_fraction_theta_full 0.991
_diffrn_measured_fraction_theta_max 0.968
_diffrn_measurement_device_type  'Bruker APEX-II CCD'
_diffrn_measurement_method       '\f and \w scans'
_diffrn_radiation_type           MoK\a
_diffrn_radiation_wavelength     0.71073
_diffrn_source                   ?
_diffrn_source_current           30.0
_diffrn_source_power             1.5
_diffrn_source_voltage           50.0
_diffrn_standards_number         0
_reflns_Friedel_coverage         0.834
_reflns_Friedel_fraction_full    0.987
_reflns_Friedel_fraction_max     0.894
_reflns_number_gt                2809
_reflns_number_total             4717
_reflns_special_details          
;
 Reflections were merged by SHELXL according to the crystal
 class for the calculation of statistics and refinement.
 
 _reflns_Friedel_fraction is defined as the number of unique
 Friedel pairs measured divided by the number that would be
 possible theoretically, ignoring centric projections and
 systematic absences.
;
_reflns_threshold_expression     'I > 2\s(I)'
_computing_cell_refinement       'SAINT V8.38A (Bruker, 2018)'
_computing_data_collection       ?
_computing_data_reduction        'SAINT V8.38A (Bruker, 2018)'
_computing_molecular_graphics    'Olex2 1.5 (Dolomanov et al., 2009)'
_computing_publication_material  'Olex2 1.5 (Dolomanov et al., 2009)'
_computing_structure_refinement  'SHELXL 2018/3 (Sheldrick, 2015)'
_computing_structure_solution    'SHELXT 2014/5 (Sheldrick, 2014)'
_refine_diff_density_max         0.729
_refine_diff_density_min         -0.729
_refine_diff_density_rms         0.112
_refine_ls_abs_structure_details 
;
 Flack x determined using 999 quotients [(I+)-(I-)]/[(I+)+(I-)]
 (Parsons, Flack and Wagner, Acta Cryst. B69 (2013) 249-259).
;
_refine_ls_abs_structure_Flack   0.028(16)
_refine_ls_extinction_coef       0.0139(7)
_refine_ls_extinction_expression Fc^*^=kFc[1+0.001xFc^2^\l^3^/sin(2\q)]^-1/4^
_refine_ls_extinction_method     'SHELXL-2018/3 (Sheldrick 2018)'
_refine_ls_goodness_of_fit_ref   1.131
_refine_ls_hydrogen_treatment    constr
_refine_ls_matrix_type           full
_refine_ls_number_parameters     137
_refine_ls_number_reflns         4717
_refine_ls_number_restraints     0
_refine_ls_R_factor_all          0.1310
_refine_ls_R_factor_gt           0.0628
_refine_ls_restrained_S_all      1.131
_refine_ls_shift/su_max          0.001
_refine_ls_shift/su_mean         0.000
_refine_ls_structure_factor_coef Fsqd
_refine_ls_weighting_details     
'w=1/[\s^2^(Fo^2^)+(0.0136P)^2^+1.0253P] where P=(Fo^2^+2Fc^2^)/3'
_refine_ls_weighting_scheme      calc
_refine_ls_wR_factor_gt          0.0682
_refine_ls_wR_factor_ref         0.0791
_refine_special_details          ?
_olex2_refinement_description    
;
1.a Aromatic/amide H refined with riding coordinates:
 C005(H005), C006(H006), C008(H008), C009(H009), C00B(H00B), C00C(H00C),
 C00D(H00D), C00E(H00E), C00F(H00F)
;
_atom_sites_solution_hydrogens   geom
_atom_sites_solution_primary     dual
_atom_sites_solution_secondary   ?
loop_
_atom_site_label
_atom_site_type_symbol
_atom_site_fract_x
_atom_site_fract_y
_atom_site_fract_z
_atom_site_U_iso_or_equiv
_atom_site_adp_type
_atom_site_occupancy
_atom_site_site_symmetry_order
_atom_site_calc_flag
_atom_site_refinement_flags_posn
_atom_site_refinement_flags_adp
_atom_site_refinement_flags_occupancy
_atom_site_disorder_assembly
_atom_site_disorder_group
I001 I 0.59643(4) 0.68084(4) 0.83670(4) 0.05275(17) Uani 1 1 d . . . . .
Cu02 Cu 0.39358(9) 0.56162(9) 0.90583(10) 0.0567(3) Uani 1 1 d . . . . .
N003 N 0.2557(6) 0.6104(6) 0.7789(6) 0.0511(15) Uani 1 1 d . . . . .
O1 O -0.0331(5) 0.6819(6) 0.5210(6) 0.0753(18) Uani 1 1 d . . . . .
C005 C 0.1426(7) 0.6289(7) 0.8237(9) 0.0612(19) Uani 1 1 d . . . . .
H005 H 0.128393 0.626028 0.917487 0.073 Uiso 1 1 calc R U . . .
C006 C 0.0458(7) 0.6519(8) 0.7382(8) 0.058(2) Uani 1 1 d . . . . .
H006 H -0.032056 0.662376 0.773389 0.069 Uiso 1 1 calc R U . . .
C007 C 0.0665(7) 0.6591(7) 0.6008(8) 0.0534(18) Uani 1 1 d . . . . .
C008 C 0.2723(7) 0.6153(8) 0.6444(7) 0.060(2) Uani 1 1 d . . . . .
H008 H 0.350344 0.601379 0.611291 0.072 Uiso 1 1 calc R U . . .
C009 C -0.0779(8) 0.6516(8) 0.2892(9) 0.066(2) Uani 1 1 d . . . . .
H009 H -0.122302 0.582898 0.313406 0.080 Uiso 1 1 calc R U . . .
C00A C -0.0184(6) 0.7175(8) 0.3841(7) 0.0518(18) Uani 1 1 d . . . . .
C00B C 0.1821(7) 0.6396(8) 0.5506(7) 0.058(2) Uani 1 1 d . . . . .
H00B H 0.198398 0.642796 0.457306 0.069 Uiso 1 1 calc R U . . .
C00C C -0.0705(9) 0.6901(10) 0.1528(11) 0.083(3) Uani 1 1 d . . . . .
H00C H -0.110696 0.646398 0.084990 0.099 Uiso 1 1 calc R U . . .
C00D C 0.0467(8) 0.8191(7) 0.3516(10) 0.066(2) Uani 1 1 d . . . . .
H00D H 0.085872 0.864013 0.419141 0.079 Uiso 1 1 calc R U . . .
C00E C 0.0528(9) 0.8528(9) 0.2186(11) 0.075(3) Uani 1 1 d . . . . .
H00E H 0.098378 0.920830 0.194743 0.090 Uiso 1 1 calc R U . . .
C00F C -0.0061(9) 0.7897(11) 0.1187(9) 0.080(3) Uani 1 1 d . . . . .
H00F H -0.001814 0.815008 0.028069 0.096 Uiso 1 1 calc R U . . .

loop_
_atom_site_aniso_label
_atom_site_aniso_U_11
_atom_site_aniso_U_22
_atom_site_aniso_U_33
_atom_site_aniso_U_23
_atom_site_aniso_U_13
_atom_site_aniso_U_12
I001 0.0639(3) 0.0509(3) 0.0435(2) 0.0099(2) 0.0051(2) -0.0029(2)
Cu02 0.0541(6) 0.0693(6) 0.0466(5) 0.0045(5) -0.0067(4) 0.0097(5)
N003 0.053(4) 0.055(3) 0.046(3) -0.001(3) -0.004(3) 0.009(3)
O1 0.048(3) 0.125(6) 0.053(3) 0.009(3) -0.005(3) -0.002(3)
C005 0.061(5) 0.075(5) 0.048(4) -0.001(4) 0.002(4) 0.011(4)
C006 0.043(4) 0.082(6) 0.048(4) 0.007(4) 0.006(3) 0.004(4)
C007 0.046(4) 0.061(5) 0.053(4) 0.001(4) -0.006(3) 0.001(3)
C008 0.051(4) 0.084(5) 0.045(4) 0.001(4) 0.004(3) 0.016(4)
C009 0.051(5) 0.073(5) 0.074(6) -0.001(4) -0.016(4) -0.010(4)
C00A 0.035(4) 0.072(5) 0.049(4) 0.004(4) -0.002(3) 0.009(3)
C00B 0.052(5) 0.079(6) 0.041(4) -0.005(4) -0.004(3) 0.009(4)
C00C 0.076(6) 0.107(8) 0.066(6) -0.016(6) -0.028(5) 0.006(6)
C00D 0.066(5) 0.063(5) 0.069(6) -0.003(5) -0.005(4) -0.007(4)
C00E 0.071(6) 0.069(6) 0.086(7) 0.016(5) 0.005(5) 0.005(5)
C00F 0.070(6) 0.110(9) 0.061(6) 0.021(6) -0.004(5) 0.023(6)

_geom_special_details            
;
 All esds (except the esd in the dihedral angle between two l.s. planes)
 are estimated using the full covariance matrix.  The cell esds are taken
 into account individually in the estimation of esds in distances, angles
 and torsion angles; correlations between esds in cell parameters are only
 used when they are defined by crystal symmetry.  An approximate (isotropic)
 treatment of cell esds is used for estimating esds involving l.s. planes.
;
loop_
_geom_bond_atom_site_label_1
_geom_bond_atom_site_label_2
_geom_bond_distance
_geom_bond_site_symmetry_2
_geom_bond_publ_flag
I001 Cu02 2.6729(12) 3_567 ?
I001 Cu02 2.6734(12) . ?
I001 Cu02 2.7517(12) 2_665 ?
Cu02 Cu02 2.6535(16) 3_567 ?
Cu02 Cu02 2.6536(16) 4_657 ?
Cu02 Cu02 2.704(2) 2_665 ?
Cu02 N003 2.031(6) . ?
N003 C005 1.334(9) . ?
N003 C008 1.327(9) . ?
O1 C007 1.367(9) . ?
O1 C00A 1.403(9) . ?
C005 H005 0.9300 . ?
C005 C006 1.376(11) . ?
C006 H006 0.9300 . ?
C006 C007 1.364(10) . ?
C007 C00B 1.379(11) . ?
C008 H008 0.9300 . ?
C008 C00B 1.377(10) . ?
C009 H009 0.9300 . ?
C009 C00A 1.346(10) . ?
C009 C00C 1.401(14) . ?
C00A C00D 1.363(11) . ?
C00B H00B 0.9300 . ?
C00C H00C 0.9300 . ?
C00C C00F 1.345(15) . ?
C00D H00D 0.9300 . ?
C00D C00E 1.354(13) . ?
C00E H00E 0.9300 . ?
C00E C00F 1.361(14) . ?
C00F H00F 0.9300 . ?

loop_
_geom_angle_atom_site_label_1
_geom_angle_atom_site_label_2
_geom_angle_atom_site_label_3
_geom_angle
_geom_angle_site_symmetry_1
_geom_angle_site_symmetry_3
_geom_angle_publ_flag
Cu02 I001 Cu02 59.52(3) 3_567 . ?
Cu02 I001 Cu02 58.55(3) 3_567 2_665 ?
Cu02 I001 Cu02 59.76(4) . 2_665 ?
I001 Cu02 I001 112.30(4) . 2_665 ?
I001 Cu02 I001 115.02(4) 4_657 . ?
I001 Cu02 I001 112.45(4) 4_657 2_665 ?
I001 Cu02 Cu02 109.67(2) 4_657 2_665 ?
I001 Cu02 Cu02 61.56(4) . 2_665 ?
Cu02 Cu02 I001 58.68(4) 2_665 2_665 ?
Cu02 Cu02 I001 60.23(3) 3_567 . ?
Cu02 Cu02 I001 60.25(4) 4_657 4_657 ?
Cu02 Cu02 I001 111.20(3) 4_657 . ?
Cu02 Cu02 I001 59.24(3) 4_657 2_665 ?
Cu02 Cu02 I001 62.21(4) 3_567 4_657 ?
Cu02 Cu02 I001 108.80(3) 3_567 2_665 ?
Cu02 Cu02 Cu02 59.37(2) 4_657 2_665 ?
Cu02 Cu02 Cu02 61.26(4) 3_567 4_657 ?
Cu02 Cu02 Cu02 59.37(2) 3_567 2_665 ?
N003 Cu02 I001 109.82(19) . . ?
N003 Cu02 I001 107.98(18) . 4_657 ?
N003 Cu02 I001 97.79(18) . 2_665 ?
N003 Cu02 Cu02 153.41(19) . 3_567 ?
N003 Cu02 Cu02 141.10(17) . 2_665 ?
N003 Cu02 Cu02 138.2(2) . 4_657 ?
C005 N003 Cu02 122.4(5) . . ?
C008 N003 Cu02 120.8(5) . . ?
C008 N003 C005 116.5(7) . . ?
C007 O1 C00A 120.2(6) . . ?
N003 C005 H005 118.3 . . ?
N003 C005 C006 123.3(8) . . ?
C006 C005 H005 118.3 . . ?
C005 C006 H006 120.7 . . ?
C007 C006 C005 118.7(8) . . ?
C007 C006 H006 120.7 . . ?
O1 C007 C00B 124.3(7) . . ?
C006 C007 O1 116.0(7) . . ?
C006 C007 C00B 119.6(7) . . ?
N003 C008 H008 117.7 . . ?
N003 C008 C00B 124.6(7) . . ?
C00B C008 H008 117.7 . . ?
C00A C009 H009 121.2 . . ?
C00A C009 C00C 117.7(8) . . ?
C00C C009 H009 121.2 . . ?
C009 C00A O1 116.8(7) . . ?
C009 C00A C00D 122.4(8) . . ?
C00D C00A O1 120.7(7) . . ?
C007 C00B H00B 121.4 . . ?
C008 C00B C007 117.2(7) . . ?
C008 C00B H00B 121.4 . . ?
C009 C00C H00C 119.6 . . ?
C00F C00C C009 120.8(9) . . ?
C00F C00C H00C 119.6 . . ?
C00A C00D H00D 120.9 . . ?
C00E C00D C00A 118.3(9) . . ?
C00E C00D H00D 120.9 . . ?
C00D C00E H00E 119.2 . . ?
C00D C00E C00F 121.7(9) . . ?
C00F C00E H00E 119.2 . . ?
C00C C00F C00E 119.2(9) . . ?
C00C C00F H00F 120.4 . . ?
C00E C00F H00F 120.4 . . ?

loop_
_geom_torsion_atom_site_label_1
_geom_torsion_atom_site_label_2
_geom_torsion_atom_site_label_3
_geom_torsion_atom_site_label_4
_geom_torsion
_geom_torsion_site_symmetry_1
_geom_torsion_site_symmetry_2
_geom_torsion_site_symmetry_3
_geom_torsion_site_symmetry_4
_geom_torsion_publ_flag
Cu02 N003 C005 C006 -174.4(7) . . . . ?
Cu02 N003 C008 C00B 175.5(7) . . . . ?
N003 C005 C006 C007 -1.5(14) . . . . ?
N003 C008 C00B C007 -0.6(14) . . . . ?
O1 C007 C00B C008 -178.7(8) . . . . ?
O1 C00A C00D C00E -176.6(8) . . . . ?
C005 N003 C008 C00B 1.0(14) . . . . ?
C005 C006 C007 O1 179.9(7) . . . . ?
C005 C006 C007 C00B 1.9(14) . . . . ?
C006 C007 C00B C008 -0.9(13) . . . . ?
C007 O1 C00A C009 126.3(8) . . . . ?
C007 O1 C00A C00D -58.0(11) . . . . ?
C008 N003 C005 C006 0.1(13) . . . . ?
C009 C00A C00D C00E -1.2(13) . . . . ?
C009 C00C C00F C00E 0.3(16) . . . . ?
C00A O1 C007 C006 165.8(8) . . . . ?
C00A O1 C007 C00B -16.3(12) . . . . ?
C00A C009 C00C C00F 0.0(15) . . . . ?
C00A C00D C00E C00F 1.4(15) . . . . ?
C00C C009 C00A O1 176.1(8) . . . . ?
C00C C009 C00A C00D 0.5(13) . . . . ?
C00D C00E C00F C00C -1.0(16) . . . . ?

_shelx_res_file                  
;
TITL 111111m_a.res in P-4
    111111m.res
    created by SHELXL-2018/3 at 16:46:07 on 05-Jun-2024
REM Old TITL 111111m in P-4
REM SHELXT solution in P-4
REM R1 0.095, Rweak 0.028, Alpha 0.003, Orientation as input
REM Flack x = 0.066 ( 0.016 ) from Parsons' quotients
REM Formula found by SHELXT: C11 N2 Cu I
CELL 0.71073 10.9932 10.9932 9.771 90 90 90
ZERR 1 0.0024 0.0024 0.0022 0 0 0
LATT -1
SYMM -X,-Y,+Z
SYMM +Y,-X,-Z
SYMM -Y,+X,-Z
SFAC C H Cu I N O
UNIT 44 36 4 4 4 4

L.S. 4 0 0
PLAN  2
SIZE 0.28 0.25 0.26
TEMP 19.11
CONF
BOND $H
list 4
fmap 2 53
MORE -1
ACTA
REM <olex2.extras>
REM <HklSrc "%.\\111111m.hkl">
REM </olex2.extras>

WGHT    0.013600    1.025300
EXTI    0.013852
FVAR       0.60499
I001  4    0.596427    0.680835    0.836701    11.00000    0.06394    0.05085 =
         0.04346    0.00990    0.00505   -0.00292
CU02  3    0.393576    0.561615    0.905834    11.00000    0.05411    0.06930 =
         0.04658    0.00450   -0.00666    0.00967
N003  5    0.255669    0.610365    0.778888    11.00000    0.05251    0.05506 =
         0.04567   -0.00076   -0.00423    0.00869
O1    6   -0.033112    0.681901    0.521034    11.00000    0.04779    0.12518 =
         0.05292    0.00914   -0.00461   -0.00158
C005  1    0.142583    0.628851    0.823709    11.00000    0.06064    0.07519 =
         0.04766   -0.00062    0.00195    0.01091
AFIX  43
H005  2    0.128393    0.626028    0.917487    11.00000   -1.20000
AFIX   0
C006  1    0.045842    0.651893    0.738191    11.00000    0.04256    0.08248 =
         0.04784    0.00731    0.00561    0.00418
AFIX  43
H006  2   -0.032056    0.662376    0.773389    11.00000   -1.20000
AFIX   0
C007  1    0.066460    0.659050    0.600790    11.00000    0.04592    0.06128 =
         0.05307    0.00131   -0.00630    0.00117
C008  1    0.272277    0.615311    0.644441    11.00000    0.05123    0.08379 =
         0.04478    0.00133    0.00440    0.01556
AFIX  43
H008  2    0.350344    0.601379    0.611291    11.00000   -1.20000
AFIX   0
C009  1   -0.077876    0.651610    0.289232    11.00000    0.05110    0.07345 =
         0.07425   -0.00087   -0.01612   -0.00998
AFIX  43
H009  2   -0.122302    0.582898    0.313406    11.00000   -1.20000
AFIX   0
C00A  1   -0.018378    0.717517    0.384117    11.00000    0.03468    0.07210 =
         0.04870    0.00421   -0.00164    0.00888
C00B  1    0.182051    0.639618    0.550624    11.00000    0.05228    0.07926 =
         0.04118   -0.00544   -0.00353    0.00896
AFIX  43
H00B  2    0.198398    0.642796    0.457306    11.00000   -1.20000
AFIX   0
C00C  1   -0.070543    0.690132    0.152793    11.00000    0.07556    0.10682 =
         0.06630   -0.01565   -0.02848    0.00605
AFIX  43
H00C  2   -0.110696    0.646398    0.084990    11.00000   -1.20000
AFIX   0
C00D  1    0.046688    0.819065    0.351626    11.00000    0.06557    0.06316 =
         0.06904   -0.00323   -0.00473   -0.00682
AFIX  43
H00D  2    0.085872    0.864013    0.419141    11.00000   -1.20000
AFIX   0
C00E  1    0.052787    0.852784    0.218555    11.00000    0.07128    0.06851 =
         0.08606    0.01582    0.00524    0.00485
AFIX  43
H00E  2    0.098378    0.920830    0.194743    11.00000   -1.20000
AFIX   0
C00F  1   -0.006086    0.789654    0.118746    11.00000    0.06974    0.11011 =
         0.06060    0.02070   -0.00409    0.02284
AFIX  43
H00F  2   -0.001814    0.815008    0.028069    11.00000   -1.20000
AFIX   0
HKLF 4


REM  111111m_a.res in P-4
REM wR2 = 0.0791, GooF = S = 1.131, Restrained GooF = 1.131 for all data
REM R1 = 0.0628 for 2809 Fo > 4sig(Fo) and 0.1310 for all 4717 data
REM 137 parameters refined using 0 restraints

END

WGHT      0.0136      1.0253

REM Highest difference peak  0.729,  deepest hole -0.729,  1-sigma level  0.112
Q1    1   0.3224  0.5978  0.5066  11.00000  0.05    0.73
Q2    1   0.0419  0.5152  0.8381  11.00000  0.05    0.63
;
_shelx_res_checksum              48109
_olex2_submission_special_instructions 'No special instructions were received'
